# Supplementary material for: 9,9-Dimethyl-12-(3-nitro­phen­yl)-7,8,9,10,11,12-hexa­hydro­benz[a]acridin-11-one
Source: Acta Crystallogr Sect E Struct Rep Online. 2009 Aug 29;65(Pt 9):o2284. doi: 10.1107/S1600536809033935 (PMC2969871; doi:10.1107/S1600536809033935)
Supplement: Supplementary file 1 [file e-65-o2284-sup1.cif]

##############################################################################
###                                                                        ###
###        Electronic paper (Acta Crystallographica Section E)             ###
###                                                                        ###
##############################################################################
#                                                                            #
# This CIF contains the data in a paper accepted for publication in Acta     #
# Crystallographica Section E. It conforms to the requirements of Notes      #
# for Authors for Section E, and has been peer reviewed under the auspices   #
# of the IUCr Commission on Journals.                                        #
#                                                                            #
# Full details of the Crystallographic Information File format               #
# are given in the paper "The Crystallographic Information File (CIF):       #
# a New Standard Archive File for Crystallography" by S. R. Hall, F. H.      #
# Allen and I. D. Brown [Acta Cryst. (1991), A47, 655-685].                  #
#                                                                            #
# The current version of the core CIF dictionary is obtainable from          #
# ftp://ftp.iucr.org/pub/cif_core.dic. The current version number is 2.4.    #
#                                                                            #
# Software is freely available for graphical display of the structure(s) in  #
# this CIF.  For information consult the CIF home page http://www.iucr.org/  #
# cif/home.html                                                              #
#                                                                            #
# This file may be used for bona fide research purposes within the           #
# scientific community so long as proper attribution is given to the journal # 
# article from which it was obtained.                                        #
#                                                                            #
##############################################################################
                                             
data_global
_audit_creation_method     'from SHELXL97 CIF and IUCr SHELXL97-template'
_journal_date_recd_electronic     2009-08-20
_journal_date_accepted     2009-08-25
_journal_name_full     'Acta Crystallographica, Section E'
_journal_year     2009
_journal_volume     65
_journal_issue      9
_journal_page_first     o2284
_journal_page_last     o2284
_journal_paper_category     QO
_journal_coeditor_code     ZQ2005
_publ_contact_author_name     'Shujiang Tu'
_publ_contact_author_address
;
College of Chemistry and Chemical Engineering
Xuzhou Normal University
Xuzhou 221116
People's Republic of China
;
_publ_contact_author_email     jiarunhong@126.com
_publ_contact_author_fax     86-516-83403163
_publ_contact_author_phone     86-516-83500349
_publ_section_title
;\
9,9-Dimethyl-12-(3-nitrophenyl)-7,8,9,10,11,12-hexahydrobenz[<i>a</i>]acridin-\
11-one under microwave irradiation without a catalyst
;
loop_
    _publ_author_name
    _publ_author_address
    'Runhong Jia'
;
Lianyungang Teacher's College
Lianyungang 222006
People's Republic of China
;
    'Juhua Peng'
;
Lianyungang Teacher's College
Lianyungang 222006
People's Republic of China
;
    'Shujiang Tu'
;
College of Chemistry and Chemical Engineering
Xuzhou Normal University
Xuzhou 221116
People's Republic of China
;
_publ_section_synopsis     .
data_I
_chemical_name_systematic
;
9,9-Dimethyl-12-(3-nitrophenyl)-7,8,9,10,11,12-hexahydrobenz[<i>a</i>]acridin-
11-one
;
_chemical_name_common     ?
_chemical_formula_moiety     'C25 H22 N2 O3'
_chemical_formula_sum     'C25 H22 N2 O3'
_chemical_formula_iupac     'C25 H22 N2 O3'
_chemical_formula_weight     398.45
_chemical_melting_point     ?
_chemical_melting_point_gt     567
_chemical_melting_point_lt     569
_symmetry_cell_setting     Monoclinic
_symmetry_space_group_name_H-M     'P 21/n'
_symmetry_space_group_name_Hall     '-P 2yn'
loop_
    _symmetry_equiv_pos_as_xyz
    'x, y, z'
    '-x+1/2, y+1/2, -z+1/2'
    '-x, -y, -z'
    'x-1/2, -y-1/2, z-1/2'
_cell_length_a     10.264(7)
_cell_length_b     13.099(9)
_cell_length_c     15.018(10)
_cell_angle_alpha     90.00
_cell_angle_beta     94.403(10)
_cell_angle_gamma     90.00
_cell_volume     2013(2)
_cell_formula_units_Z     4
_cell_measurement_reflns_used     1084
_cell_measurement_theta_min     2.5
_cell_measurement_theta_max     22.0
_cell_measurement_temperature     298(2)
_exptl_crystal_description     block
_exptl_crystal_colour     colourless
_exptl_crystal_size_max     0.17
_exptl_crystal_size_mid     0.16
_exptl_crystal_size_min     0.10
_exptl_crystal_density_diffrn     1.315
_exptl_crystal_density_meas     ?
_exptl_crystal_density_method     'not measured'
_exptl_crystal_F_000     840
_exptl_absorpt_coefficient_mu     0.087
_exptl_absorpt_correction_type     multi-scan
_exptl_absorpt_process_details     '(SADABS; Bruker, 1998)'
_exptl_absorpt_correction_T_min     0.985
_exptl_absorpt_correction_T_max     0.991
_exptl_special_details
;
;
_diffrn_ambient_temperature     298(2)
_diffrn_radiation_type     MoK\a
_diffrn_radiation_wavelength     0.71073
_diffrn_radiation_source     'fine-focus sealed tube'
_diffrn_radiation_monochromator     graphite
_diffrn_measurement_device_type     'Bruker SMART CCD area-detector'
_diffrn_measurement_method     '\f and \w'
_diffrn_detector_area_resol_mean     ?
_diffrn_reflns_number     10293
_diffrn_reflns_av_R_equivalents     0.078
_diffrn_reflns_av_sigmaI/netI     0.116
_diffrn_reflns_theta_min     2.1
_diffrn_reflns_theta_max     25.0
_diffrn_reflns_theta_full     25.0
_diffrn_measured_fraction_theta_max     0.999
_diffrn_measured_fraction_theta_full     0.999
_diffrn_reflns_limit_h_min     -12
_diffrn_reflns_limit_h_max     11
_diffrn_reflns_limit_k_min     -15
_diffrn_reflns_limit_k_max     15
_diffrn_reflns_limit_l_min     -17
_diffrn_reflns_limit_l_max     15
_diffrn_standards_number     ?
_diffrn_standards_interval_count     ?
_diffrn_standards_interval_time     ?
_diffrn_standards_decay_%     ?
_refine_special_details
;
Refinement of <i>F</i>^2^ against ALL reflections. The weighted <i>R</i>-factor
<i>wR</i> and goodness of fit <i>S</i> are based on <i>F</i>^2^,
conventional <i>R</i>-factors <i>R</i> are based on <i>F</i>, with <i>F</i>
set to zero for negative <i>F</i>^2^. The threshold expression of
<i>F</i>^2^ > \s(<i>F</i>^2^) is used only for calculating
<i>R</i>-factors(gt) <i>etc</i>. and is not relevant to the choice of
reflections for refinement. <i>R</i>-factors based on <i>F</i>^2^ are
statistically about twice as large as those based on <i>F</i>, and <i>R</i>-
factors based on ALL data will be even larger.
;
_reflns_number_total     3541
_reflns_number_gt     1401
_reflns_threshold_expression     I>2\s(I)
_refine_ls_structure_factor_coef     Fsqd
_refine_ls_matrix_type     full
_refine_ls_R_factor_all     0.177
_refine_ls_R_factor_gt     0.055
_refine_ls_wR_factor_gt     0.126
_refine_ls_wR_factor_ref     0.185
_refine_ls_goodness_of_fit_ref     1.010
_refine_ls_restrained_S_all     1.010
_refine_ls_number_reflns     3541
_refine_ls_number_parameters     273
_refine_ls_number_restraints     0
_refine_ls_hydrogen_treatment     constr
_refine_ls_weighting_scheme     calc
_refine_ls_weighting_details
                      'w=1/[\s^2^(Fo^2^)+(0.0662P)^2^] where P=(Fo^2^+2Fc^2^)/3'
_atom_sites_solution_hydrogens     geom
_atom_sites_solution_primary     direct
_atom_sites_solution_secondary     difmap
_refine_ls_shift/su_max     0.000
_refine_ls_shift/su_mean     0.000
_refine_diff_density_max     0.18
_refine_diff_density_min     -0.19
_refine_ls_extinction_method     none
_refine_ls_extinction_coef     ?
loop_
    _atom_type_symbol
    _atom_type_description
    _atom_type_scat_dispersion_real
    _atom_type_scat_dispersion_imag
    _atom_type_scat_source
    'C' 'C' 0.0033 0.0016
                         'International Tables Vol C Tables 4.2.6.8 and 6.1.1.4'
    'H' 'H' 0.0000 0.0000
                         'International Tables Vol C Tables 4.2.6.8 and 6.1.1.4'
    'N' 'N' 0.0061 0.0033
                         'International Tables Vol C Tables 4.2.6.8 and 6.1.1.4'
    'O' 'O' 0.0106 0.0060
                         'International Tables Vol C Tables 4.2.6.8 and 6.1.1.4'
_computing_data_collection     'SMART (Bruker, 1998)'
_computing_cell_refinement     'SAINT (Bruker, 1998)'
_computing_data_reduction     'SAINT (Bruker, 1998)'
_computing_structure_solution     'SHELXS97 (Sheldrick, 2008)'
_computing_structure_refinement     'SHELXL97 (Sheldrick, 2008)'
_computing_molecular_graphics     'SHELXTL (Sheldrick, 2008)'
_computing_publication_material     'SHELXTL (Sheldrick, 2008)'
loop_
    _atom_site_type_symbol
    _atom_site_label
    _atom_site_fract_x
    _atom_site_fract_y
    _atom_site_fract_z
    _atom_site_U_iso_or_equiv
    _atom_site_adp_type
    _atom_site_calc_flag
    _atom_site_refinement_flags
    _atom_site_occupancy
    _atom_site_disorder_assembly
    _atom_site_disorder_group
    N N1 0.1648(3) 0.5920(2) 0.2710(2) 0.0467(9) Uani d . 1 . .
    H H1 0.1878 0.5298 0.2818 0.056 Uiso calc R 1 . .
    N N2 -0.1766(5) 0.6049(4) -0.0481(3) 0.0780(14) Uani d . 1 . .
    O O1 0.2576(3) 0.9019(2) 0.1356(2) 0.0511(8) Uani d . 1 . .
    O O2 -0.1419(4) 0.5259(4) -0.0133(3) 0.1142(16) Uani d . 1 . .
    O O3 -0.2455(6) 0.6095(4) -0.1163(3) 0.154(2) Uani d . 1 . .
    C C1 0.2442(4) 0.6520(3) 0.2254(3) 0.0382(10) Uani d . 1 . .
    C C2 0.3791(4) 0.6138(3) 0.2166(3) 0.0473(11) Uani d . 1 . .
    H H2A 0.3751 0.5409 0.2050 0.057 Uiso calc R 1 . .
    H H2B 0.4301 0.6238 0.2730 0.057 Uiso calc R 1 . .
    C C3 0.4497(4) 0.6650(3) 0.1429(3) 0.0455(11) Uani d . 1 . .
    C C4 0.4294(4) 0.7796(3) 0.1489(3) 0.0517(12) Uani d . 1 . .
    H H4A 0.4839 0.8052 0.1997 0.062 Uiso calc R 1 . .
    H H4B 0.4596 0.8109 0.0958 0.062 Uiso calc R 1 . .
    C C5 0.2909(4) 0.8141(3) 0.1584(3) 0.0433(11) Uani d . 1 . .
    C C6 0.2012(4) 0.7453(3) 0.1960(3) 0.0353(10) Uani d . 1 . .
    C C7 0.0640(4) 0.7834(3) 0.2070(3) 0.0372(10) Uani d . 1 . .
    H H7 0.0708 0.8533 0.2301 0.045 Uiso calc R 1 . .
    C C8 -0.0039(4) 0.7197(3) 0.2741(3) 0.0391(10) Uani d . 1 . .
    C C9 -0.1215(4) 0.7545(3) 0.3091(3) 0.0415(11) Uani d . 1 . .
    C C10 -0.1783(4) 0.8501(3) 0.2861(3) 0.0493(12) Uani d . 1 . .
    H H10 -0.1378 0.8931 0.2474 0.059 Uiso calc R 1 . .
    C C11 -0.2924(4) 0.8803(4) 0.3201(3) 0.0644(14) Uani d . 1 . .
    H H11 -0.3273 0.9442 0.3057 0.077 Uiso calc R 1 . .
    C C12 -0.3568(5) 0.8154(5) 0.3765(4) 0.0744(16) Uani d . 1 . .
    H H12 -0.4357 0.8353 0.3978 0.089 Uiso calc R 1 . .
    C C13 -0.3039(5) 0.7236(4) 0.4000(3) 0.0653(15) Uani d . 1 . .
    H H13 -0.3464 0.6818 0.4387 0.078 Uiso calc R 1 . .
    C C14 -0.1868(4) 0.6900(4) 0.3676(3) 0.0520(12) Uani d . 1 . .
    C C15 -0.1288(5) 0.5958(4) 0.3933(3) 0.0618(14) Uani d . 1 . .
    H H15 -0.1694 0.5544 0.4332 0.074 Uiso calc R 1 . .
    C C16 -0.0156(4) 0.5643(3) 0.3615(3) 0.0529(12) Uani d . 1 . .
    H H16 0.0207 0.5018 0.3792 0.063 Uiso calc R 1 . .
    C C17 0.0466(4) 0.6269(3) 0.3013(3) 0.0423(11) Uani d . 1 . .
    C C18 0.5955(4) 0.6397(3) 0.1543(4) 0.0666(15) Uani d . 1 . .
    H H18A 0.6306 0.6617 0.2122 0.100 Uiso calc R 1 . .
    H H18B 0.6400 0.6742 0.1091 0.100 Uiso calc R 1 . .
    H H18C 0.6073 0.5674 0.1488 0.100 Uiso calc R 1 . .
    C C19 0.3959(4) 0.6251(4) 0.0517(3) 0.0666(15) Uani d . 1 . .
    H H19A 0.4112 0.5530 0.0484 0.100 Uiso calc R 1 . .
    H H19B 0.4390 0.6591 0.0055 0.100 Uiso calc R 1 . .
    H H19C 0.3037 0.6382 0.0438 0.100 Uiso calc R 1 . .
    C C20 -0.0192(4) 0.7865(3) 0.1176(3) 0.0354(10) Uani d . 1 . .
    C C21 -0.0601(4) 0.6960(3) 0.0759(3) 0.0404(11) Uani d . 1 . .
    H H21 -0.0350 0.6334 0.1009 0.049 Uiso calc R 1 . .
    C C22 -0.1379(4) 0.7000(4) -0.0025(3) 0.0520(12) Uani d . 1 . .
    C C23 -0.1796(4) 0.7900(5) -0.0420(3) 0.0643(14) Uani d . 1 . .
    H H23 -0.2344 0.7903 -0.0942 0.077 Uiso calc R 1 . .
    C C24 -0.1373(5) 0.8802(4) -0.0016(3) 0.0660(15) Uani d . 1 . .
    H H24 -0.1631 0.9425 -0.0269 0.079 Uiso calc R 1 . .
    C C25 -0.0565(4) 0.8776(3) 0.0769(3) 0.0508(12) Uani d . 1 . .
    H H25 -0.0267 0.9387 0.1027 0.061 Uiso calc R 1 . .
loop_
    _atom_site_aniso_label
    _atom_site_aniso_U_11
    _atom_site_aniso_U_22
    _atom_site_aniso_U_33
    _atom_site_aniso_U_12
    _atom_site_aniso_U_13
    _atom_site_aniso_U_23
    N1 0.054(2) 0.034(2) 0.053(2) 0.0032(18) 0.0093(19) 0.0036(18)
    N2 0.078(3) 0.089(4) 0.065(3) -0.042(3) -0.008(3) -0.005(3)
    O1 0.0500(18) 0.0375(18) 0.066(2) -0.0060(15) 0.0069(15) 0.0026(16)
    O2 0.118(4) 0.078(3) 0.141(4) -0.026(3) -0.029(3) -0.021(3)
    O3 0.222(6) 0.148(4) 0.079(3) -0.086(4) -0.072(4) 0.013(3)
    C1 0.036(3) 0.040(3) 0.038(3) -0.004(2) -0.001(2) -0.003(2)
    C2 0.045(3) 0.045(3) 0.051(3) 0.005(2) 0.001(2) -0.002(2)
    C3 0.033(3) 0.051(3) 0.052(3) 0.000(2) 0.004(2) -0.001(2)
    C4 0.034(3) 0.050(3) 0.072(3) 0.000(2) 0.009(2) 0.004(3)
    C5 0.043(3) 0.043(3) 0.043(3) -0.005(2) 0.001(2) -0.007(2)
    C6 0.031(2) 0.035(2) 0.040(3) -0.0017(19) 0.0066(19) -0.002(2)
    C7 0.036(2) 0.033(2) 0.042(3) 0.000(2) 0.005(2) -0.001(2)
    C8 0.038(3) 0.046(3) 0.034(2) -0.005(2) 0.002(2) 0.001(2)
    C9 0.038(3) 0.051(3) 0.036(3) -0.005(2) 0.003(2) -0.005(2)
    C10 0.045(3) 0.057(3) 0.046(3) 0.002(2) 0.008(2) -0.002(2)
    C11 0.048(3) 0.082(4) 0.064(4) 0.009(3) 0.009(3) -0.010(3)
    C12 0.044(3) 0.105(5) 0.076(4) -0.003(3) 0.018(3) -0.006(4)
    C13 0.053(3) 0.090(4) 0.055(3) -0.015(3) 0.017(3) 0.002(3)
    C14 0.040(3) 0.070(4) 0.047(3) -0.010(3) 0.009(2) 0.000(3)
    C15 0.068(4) 0.066(4) 0.053(3) -0.016(3) 0.016(3) 0.006(3)
    C16 0.062(3) 0.049(3) 0.048(3) -0.003(2) 0.009(3) 0.010(2)
    C17 0.047(3) 0.041(3) 0.040(3) -0.005(2) 0.006(2) 0.000(2)
    C18 0.041(3) 0.067(3) 0.092(4) 0.005(2) 0.005(3) 0.000(3)
    C19 0.069(4) 0.080(4) 0.051(3) -0.003(3) 0.010(3) -0.007(3)
    C20 0.029(2) 0.039(3) 0.038(2) 0.004(2) 0.0070(19) 0.005(2)
    C21 0.036(3) 0.045(3) 0.041(3) -0.003(2) 0.005(2) 0.007(2)
    C22 0.046(3) 0.072(4) 0.039(3) -0.011(3) 0.008(2) -0.001(3)
    C23 0.055(3) 0.097(4) 0.040(3) 0.000(3) 0.000(2) 0.021(3)
    C24 0.070(4) 0.074(4) 0.054(3) 0.024(3) 0.006(3) 0.020(3)
    C25 0.054(3) 0.044(3) 0.055(3) 0.002(2) 0.010(2) 0.001(2)
_geom_special_details
;
All e.s.d.'s (except the e.s.d. in the dihedral angle between two l.s. planes)
are estimated using the full covariance matrix. The cell e.s.d.'s are taken
into account individually in the estimation of e.s.d.'s in distances, angles
and torsion angles; correlations between e.s.d.'s in cell parameters are only
used when they are defined by crystal symmetry. An approximate (isotropic)
treatment of cell e.s.d.'s is used for estimating e.s.d.'s involving l.s.
planes.
;
loop_
    _geom_bond_atom_site_label_1
    _geom_bond_atom_site_label_2
    _geom_bond_site_symmetry_2
    _geom_bond_distance
    _geom_bond_publ_flag
    N1 C1 . 1.355(5) ?
    N1 C17 . 1.405(5) ?
    N1 H1 . 0.8600 ?
    N2 O3 . 1.201(5) ?
    N2 O2 . 1.201(5) ?
    N2 C22 . 1.462(6) ?
    O1 C5 . 1.241(5) ?
    C1 C6 . 1.361(5) ?
    C1 C2 . 1.489(5) ?
    C2 C3 . 1.524(5) ?
    C2 H2A . 0.9700 ?
    C2 H2B . 0.9700 ?
    C3 C4 . 1.520(6) ?
    C3 C18 . 1.529(5) ?
    C3 C19 . 1.529(6) ?
    C4 C5 . 1.508(5) ?
    C4 H4A . 0.9700 ?
    C4 H4B . 0.9700 ?
    C5 C6 . 1.435(5) ?
    C6 C7 . 1.515(5) ?
    C7 C8 . 1.518(5) ?
    C7 C20 . 1.535(5) ?
    C7 H7 . 0.9800 ?
    C8 C17 . 1.371(5) ?
    C8 C9 . 1.428(5) ?
    C9 C10 . 1.413(6) ?
    C9 C14 . 1.423(6) ?
    C10 C11 . 1.372(6) ?
    C10 H10 . 0.9300 ?
    C11 C12 . 1.401(6) ?
    C11 H11 . 0.9300 ?
    C12 C13 . 1.355(7) ?
    C12 H12 . 0.9300 ?
    C13 C14 . 1.402(6) ?
    C13 H13 . 0.9300 ?
    C14 C15 . 1.411(6) ?
    C15 C16 . 1.355(6) ?
    C15 H15 . 0.9300 ?
    C16 C17 . 1.409(5) ?
    C16 H16 . 0.9300 ?
    C18 H18A . 0.9600 ?
    C18 H18B . 0.9600 ?
    C18 H18C . 0.9600 ?
    C19 H19A . 0.9600 ?
    C19 H19B . 0.9600 ?
    C19 H19C . 0.9600 ?
    C20 C25 . 1.381(5) ?
    C20 C21 . 1.391(5) ?
    C21 C22 . 1.372(6) ?
    C21 H21 . 0.9300 ?
    C22 C23 . 1.374(6) ?
    C23 C24 . 1.382(7) ?
    C23 H23 . 0.9300 ?
    C24 C25 . 1.389(6) ?
    C24 H24 . 0.9300 ?
    C25 H25 . 0.9300 ?
loop_
    _geom_angle_atom_site_label_1
    _geom_angle_atom_site_label_2
    _geom_angle_atom_site_label_3
    _geom_angle_site_symmetry_1
    _geom_angle_site_symmetry_3
    _geom_angle
    _geom_angle_publ_flag
    C1 N1 C17 . . 122.9(3) ?
    C1 N1 H1 . . 118.6 ?
    C17 N1 H1 . . 118.6 ?
    O3 N2 O2 . . 123.3(5) ?
    O3 N2 C22 . . 118.6(6) ?
    O2 N2 C22 . . 118.0(5) ?
    N1 C1 C6 . . 119.5(4) ?
    N1 C1 C2 . . 116.7(4) ?
    C6 C1 C2 . . 123.6(4) ?
    C1 C2 C3 . . 114.4(3) ?
    C1 C2 H2A . . 108.6 ?
    C3 C2 H2A . . 108.6 ?
    C1 C2 H2B . . 108.6 ?
    C3 C2 H2B . . 108.6 ?
    H2A C2 H2B . . 107.6 ?
    C4 C3 C2 . . 108.4(3) ?
    C4 C3 C18 . . 110.2(3) ?
    C2 C3 C18 . . 109.8(4) ?
    C4 C3 C19 . . 110.5(4) ?
    C2 C3 C19 . . 109.9(4) ?
    C18 C3 C19 . . 108.0(4) ?
    C5 C4 C3 . . 115.9(3) ?
    C5 C4 H4A . . 108.3 ?
    C3 C4 H4A . . 108.3 ?
    C5 C4 H4B . . 108.3 ?
    C3 C4 H4B . . 108.3 ?
    H4A C4 H4B . . 107.4 ?
    O1 C5 C6 . . 121.2(4) ?
    O1 C5 C4 . . 119.6(4) ?
    C6 C5 C4 . . 119.2(4) ?
    C1 C6 C5 . . 119.3(4) ?
    C1 C6 C7 . . 122.7(3) ?
    C5 C6 C7 . . 117.8(4) ?
    C6 C7 C8 . . 111.7(3) ?
    C6 C7 C20 . . 111.8(3) ?
    C8 C7 C20 . . 110.0(3) ?
    C6 C7 H7 . . 107.7 ?
    C8 C7 H7 . . 107.7 ?
    C20 C7 H7 . . 107.7 ?
    C17 C8 C9 . . 119.0(4) ?
    C17 C8 C7 . . 120.2(4) ?
    C9 C8 C7 . . 120.8(4) ?
    C10 C9 C14 . . 118.2(4) ?
    C10 C9 C8 . . 122.5(4) ?
    C14 C9 C8 . . 119.3(4) ?
    C11 C10 C9 . . 120.8(4) ?
    C11 C10 H10 . . 119.6 ?
    C9 C10 H10 . . 119.6 ?
    C10 C11 C12 . . 120.5(5) ?
    C10 C11 H11 . . 119.8 ?
    C12 C11 H11 . . 119.8 ?
    C13 C12 C11 . . 119.8(5) ?
    C13 C12 H12 . . 120.1 ?
    C11 C12 H12 . . 120.1 ?
    C12 C13 C14 . . 121.6(5) ?
    C12 C13 H13 . . 119.2 ?
    C14 C13 H13 . . 119.2 ?
    C13 C14 C15 . . 122.3(5) ?
    C13 C14 C9 . . 119.0(5) ?
    C15 C14 C9 . . 118.7(4) ?
    C16 C15 C14 . . 121.7(4) ?
    C16 C15 H15 . . 119.2 ?
    C14 C15 H15 . . 119.2 ?
    C15 C16 C17 . . 119.5(4) ?
    C15 C16 H16 . . 120.3 ?
    C17 C16 H16 . . 120.3 ?
    C8 C17 N1 . . 120.5(4) ?
    C8 C17 C16 . . 121.9(4) ?
    N1 C17 C16 . . 117.6(4) ?
    C3 C18 H18A . . 109.5 ?
    C3 C18 H18B . . 109.5 ?
    H18A C18 H18B . . 109.5 ?
    C3 C18 H18C . . 109.5 ?
    H18A C18 H18C . . 109.5 ?
    H18B C18 H18C . . 109.5 ?
    C3 C19 H19A . . 109.5 ?
    C3 C19 H19B . . 109.5 ?
    H19A C19 H19B . . 109.5 ?
    C3 C19 H19C . . 109.5 ?
    H19A C19 H19C . . 109.5 ?
    H19B C19 H19C . . 109.5 ?
    C25 C20 C21 . . 118.3(4) ?
    C25 C20 C7 . . 121.8(4) ?
    C21 C20 C7 . . 119.9(4) ?
    C22 C21 C20 . . 119.3(4) ?
    C22 C21 H21 . . 120.4 ?
    C20 C21 H21 . . 120.4 ?
    C21 C22 C23 . . 123.0(5) ?
    C21 C22 N2 . . 119.2(5) ?
    C23 C22 N2 . . 117.7(5) ?
    C22 C23 C24 . . 117.9(4) ?
    C22 C23 H23 . . 121.1 ?
    C24 C23 H23 . . 121.1 ?
    C23 C24 C25 . . 119.9(5) ?
    C23 C24 H24 . . 120.0 ?
    C25 C24 H24 . . 120.0 ?
    C20 C25 C24 . . 121.6(4) ?
    C20 C25 H25 . . 119.2 ?
    C24 C25 H25 . . 119.2 ?
loop_
    _geom_torsion_atom_site_label_1
    _geom_torsion_atom_site_label_2
    _geom_torsion_atom_site_label_3
    _geom_torsion_atom_site_label_4
    _geom_torsion_site_symmetry_1
    _geom_torsion_site_symmetry_2
    _geom_torsion_site_symmetry_3
    _geom_torsion_site_symmetry_4
    _geom_torsion
    _geom_torsion_publ_flag
    C17 N1 C1 C6 . . . . -9.7(6) ?
    C17 N1 C1 C2 . . . . 165.8(4) ?
    N1 C1 C2 C3 . . . . 162.1(3) ?
    C6 C1 C2 C3 . . . . -22.5(6) ?
    C1 C2 C3 C4 . . . . 45.8(5) ?
    C1 C2 C3 C18 . . . . 166.2(4) ?
    C1 C2 C3 C19 . . . . -75.1(5) ?
    C2 C3 C4 C5 . . . . -47.4(5) ?
    C18 C3 C4 C5 . . . . -167.5(4) ?
    C19 C3 C4 C5 . . . . 73.1(5) ?
    C3 C4 C5 O1 . . . . -157.1(4) ?
    C3 C4 C5 C6 . . . . 24.7(6) ?
    N1 C1 C6 C5 . . . . 171.8(4) ?
    C2 C1 C6 C5 . . . . -3.5(6) ?
    N1 C1 C6 C7 . . . . -3.8(6) ?
    C2 C1 C6 C7 . . . . -179.0(4) ?
    O1 C5 C6 C1 . . . . -175.7(4) ?
    C4 C5 C6 C1 . . . . 2.5(6) ?
    O1 C5 C6 C7 . . . . 0.1(6) ?
    C4 C5 C6 C7 . . . . 178.2(4) ?
    C1 C6 C7 C8 . . . . 15.0(5) ?
    C5 C6 C7 C8 . . . . -160.6(3) ?
    C1 C6 C7 C20 . . . . -108.8(4) ?
    C5 C6 C7 C20 . . . . 75.6(4) ?
    C6 C7 C8 C17 . . . . -14.3(5) ?
    C20 C7 C8 C17 . . . . 110.5(4) ?
    C6 C7 C8 C9 . . . . 166.3(3) ?
    C20 C7 C8 C9 . . . . -68.9(4) ?
    C17 C8 C9 C10 . . . . 178.5(4) ?
    C7 C8 C9 C10 . . . . -2.0(6) ?
    C17 C8 C9 C14 . . . . -3.3(6) ?
    C7 C8 C9 C14 . . . . 176.2(4) ?
    C14 C9 C10 C11 . . . . 0.8(6) ?
    C8 C9 C10 C11 . . . . 179.0(4) ?
    C9 C10 C11 C12 . . . . -1.8(7) ?
    C10 C11 C12 C13 . . . . 2.2(8) ?
    C11 C12 C13 C14 . . . . -1.5(8) ?
    C12 C13 C14 C15 . . . . 178.3(5) ?
    C12 C13 C14 C9 . . . . 0.5(7) ?
    C10 C9 C14 C13 . . . . -0.1(6) ?
    C8 C9 C14 C13 . . . . -178.4(4) ?
    C10 C9 C14 C15 . . . . -178.0(4) ?
    C8 C9 C14 C15 . . . . 3.8(6) ?
    C13 C14 C15 C16 . . . . 180.0(5) ?
    C9 C14 C15 C16 . . . . -2.3(7) ?
    C14 C15 C16 C17 . . . . 0.2(7) ?
    C9 C8 C17 N1 . . . . -177.4(3) ?
    C7 C8 C17 N1 . . . . 3.1(6) ?
    C9 C8 C17 C16 . . . . 1.3(6) ?
    C7 C8 C17 C16 . . . . -178.2(4) ?
    C1 N1 C17 C8 . . . . 10.1(6) ?
    C1 N1 C17 C16 . . . . -168.7(4) ?
    C15 C16 C17 C8 . . . . 0.3(7) ?
    C15 C16 C17 N1 . . . . 179.0(4) ?
    C6 C7 C20 C25 . . . . -109.8(4) ?
    C8 C7 C20 C25 . . . . 125.4(4) ?
    C6 C7 C20 C21 . . . . 70.8(4) ?
    C8 C7 C20 C21 . . . . -53.9(5) ?
    C25 C20 C21 C22 . . . . -1.5(6) ?
    C7 C20 C21 C22 . . . . 177.9(4) ?
    C20 C21 C22 C23 . . . . -0.9(6) ?
    C20 C21 C22 N2 . . . . 177.6(4) ?
    O3 N2 C22 C21 . . . . 179.4(5) ?
    O2 N2 C22 C21 . . . . 2.4(7) ?
    O3 N2 C22 C23 . . . . -2.0(7) ?
    O2 N2 C22 C23 . . . . -179.0(5) ?
    C21 C22 C23 C24 . . . . 2.0(7) ?
    N2 C22 C23 C24 . . . . -176.6(4) ?
    C22 C23 C24 C25 . . . . -0.6(7) ?
    C21 C20 C25 C24 . . . . 2.8(6) ?
    C7 C20 C25 C24 . . . . -176.6(4) ?
    C23 C24 C25 C20 . . . . -1.7(7) ?
loop_
    _geom_hbond_atom_site_label_D
    _geom_hbond_atom_site_label_H
    _geom_hbond_atom_site_label_A
    _geom_hbond_site_symmetry_A
    _geom_hbond_distance_DH
    _geom_hbond_distance_HA
    _geom_hbond_distance_DA
    _geom_hbond_angle_DHA
    N1 H1 O1 2_545 0.86 2.13 2.937(4) 155.5
