# Supplementary material for: 9,9-Dimethyl-12-(3-nitro­phen­yl)-7,8,9,10,11,12-hexa­hydro­benz[a]acridin-11-one
Source: Acta Crystallogr Sect E Struct Rep Online. 2009 Aug 29;65(Pt 9):o2284. doi: 10.1107/S1600536809033935 (PMC2969871; doi:10.1107/S1600536809033935)
Supplement: Supplementary file 2 [file e-65-o2284-Isup2.hkl]

# 
# h,k,l, Fc-squared, Fo-squared, sigma(Fo-squared) and status flag 
# 
data_I
_shelx_title ' 061027f in P2(1)/n' 
_shelx_refln_list_code          4 
_shelx_F_calc_maximum      186.48 
_exptl_crystal_F_000       840.00 
_reflns_d_resolution_high  0.8406 
 
loop_ 
 _symmetry_equiv_pos_as_xyz 
 'x, y, z' 
 '-x+1/2, y+1/2, -z+1/2' 
 '-x, -y, -z' 
 'x-1/2, -y-1/2, z-1/2' 
 
_cell_length_a    10.2638 
_cell_length_b    13.0994 
_cell_length_c    15.0181 
_cell_angle_alpha  90.000 
_cell_angle_beta   94.403 
_cell_angle_gamma  90.000 
 
_shelx_F_squared_multiplier     1.000 
 
loop_ 
 _refln_index_h 
 _refln_index_k 
 _refln_index_l 
 _refln_F_squared_calc 
 _refln_F_squared_meas 
 _refln_F_squared_sigma 
 _refln_observed_status 
   2   0   0     2307.58     2190.50     68.00 o 
   4   0   0      461.22      474.79     23.87 o 
   6   0   0      279.63      336.71     28.90 o 
   8   0   0       80.10       66.35     21.68 o 
  10   0   0       15.86       -5.37     38.57 o 
  12   0   0       19.78       36.37     51.03 o 
   1   1   0      501.27      472.08     14.70 o 
   2   1   0    12067.94    11854.44    280.00 o 
   3   1   0     1264.16     1112.43     24.30 o 
   4   1   0      286.25      284.59     10.95 o 
   5   1   0     2311.96     2380.38     44.99 o 
   6   1   0        1.08       -5.57      6.92 o 
   7   1   0       51.90       62.41     10.10 o 
   8   1   0      199.41      216.26     19.13 o 
   9   1   0        0.39      -14.48     24.70 o 
  10   1   0       23.24      -20.89     25.80 o 
  11   1   0       10.90       14.28     33.46 o 
  12   1   0        4.52      -21.29     30.74 o 
   0   2   0    28915.96    26832.77   1069.03 o 
   1   2   0       10.91        1.83      4.34 o 
   2   2   0      270.53      264.96     14.44 o 
   3   2   0     2028.92     2078.40     58.10 o 
   4   2   0      251.06      293.66     38.12 o 
   5   2   0      160.55      168.08     10.25 o 
   6   2   0        4.47       13.93      8.23 o 
   7   2   0      207.25      228.58     26.61 o 
   8   2   0      398.29      438.75     26.18 o 
   9   2   0       84.34       67.51     21.71 o 
  10   2   0       36.22       22.74     30.86 o 
  11   2   0        0.03      -27.92     28.62 o 
  12   2   0       16.10      -32.72     30.05 o 
   1   3   0     1617.85     1574.33     37.08 o 
   2   3   0     1224.51     1161.45     29.21 o 
   3   3   0       14.59       14.08      9.74 o 
   4   3   0      266.04      326.68     24.05 o 
   5   3   0      554.14      559.92     26.52 o 
   6   3   0       52.05       40.98     16.67 o 
   7   3   0       44.35       51.20     18.70 o 
   8   3   0       11.71       12.60     18.36 o 
   9   3   0        8.77        5.90     13.12 o 
  10   3   0        7.46      -13.75     26.41 o 
  11   3   0       28.56       30.19     31.99 o 
   0   4   0    11170.75    10666.68    435.29 o 
   1   4   0       13.12       12.46      9.60 o 
   2   4   0     1854.93     1763.86     42.60 o 
   3   4   0      827.52      787.41     23.01 o 
   4   4   0        7.69       -2.04     10.74 o 
   5   4   0        2.66        5.72     12.35 o 
   6   4   0      495.29      494.49     27.07 o 
   7   4   0       12.70       29.27     17.54 o 
   8   4   0       21.63        8.40     19.07 o 
   9   4   0      401.61      378.39     31.05 o 
  10   4   0      138.06      138.66     28.24 o 
  11   4   0        0.23       23.22     31.30 o 
   1   5   0      597.27      586.25     27.48 o 
   2   5   0        3.50       -9.46      6.31 o 
   3   5   0        0.02        4.59      5.55 o 
   4   5   0      351.42      403.56     28.21 o 
   5   5   0     1100.51     1029.81     40.26 o 
   6   5   0      327.65      354.27     35.60 o 
   7   5   0       16.44       30.45     18.35 o 
   8   5   0        3.13      -25.23     16.82 o 
   9   5   0       39.12       64.00     21.36 o 
  10   5   0       85.79      143.41     25.27 o 
  11   5   0        1.70      -34.25     28.22 o 
   0   6   0     1029.05      999.82     58.77 o 
   1   6   0     2125.91     2270.02     77.68 o 
   2   6   0      180.43      197.28     17.35 o 
   3   6   0     2165.59     2249.36     48.79 o 
   4   6   0        4.43       -4.59      6.93 o 
   5   6   0       66.93       50.32     19.44 o 
   6   6   0       45.57       42.31     18.36 o 
   7   6   0      116.64      126.67     24.41 o 
   8   6   0       73.20       73.70     29.59 o 
   9   6   0       24.09        9.69     15.58 o 
  10   6   0       28.15       46.33     17.38 o 
  11   6   0       17.98       50.58     56.95 o 
   1   7   0     1350.97     1386.63     54.91 o 
   2   7   0        0.11       -7.95      8.45 o 
   3   7   0      196.36      230.09     21.03 o 
   4   7   0      199.63      211.43     23.68 o 
   5   7   0       41.83       35.88     15.59 o 
   6   7   0     1011.56      872.91     40.45 o 
   7   7   0       21.11        1.29     16.86 o 
   8   7   0        2.53      -14.16     16.64 o 
   9   7   0        2.06      -17.74     23.41 o 
  10   7   0       72.01      107.61     28.68 o 
   0   8   0      648.91      621.98     48.09 o 
   1   8   0      579.85      637.70     54.67 o 
   2   8   0       92.99      100.09     15.68 o 
   3   8   0       70.01       68.40     15.01 o 
   4   8   0      104.40       97.86     29.37 o 
   5   8   0      744.48      649.22     33.55 o 
   6   8   0      176.14      211.61     28.36 o 
   7   8   0        1.67      -21.74     16.68 o 
   8   8   0        4.30        5.68     18.35 o 
   9   8   0        0.15       14.91     29.94 o 
  10   8   0       10.60        8.72     18.53 o 
   1   9   0        7.69       -5.68     12.67 o 
   2   9   0        7.50        2.65     12.07 o 
   3   9   0        1.55      -11.71     11.14 o 
   4   9   0        2.61        2.89     23.40 o 
   5   9   0       39.55       30.94     21.78 o 
   6   9   0      388.12      481.06     43.67 o 
   7   9   0       18.14      -11.10     18.00 o 
   8   9   0       44.20       29.34     20.30 o 
   9   9   0       22.19       32.66     34.77 o 
   0  10   0      700.91      708.04     57.73 o 
   1  10   0       39.80       17.32     18.07 o 
   2  10   0       22.02       13.13     14.80 o 
   3  10   0        0.17      -14.15     16.87 o 
   4  10   0        3.72      -19.49     16.96 o 
   5  10   0        1.05      -14.02     31.97 o 
   6  10   0        8.29       -3.41     20.73 o 
   7  10   0        0.75      -13.66     16.21 o 
   8  10   0        0.17        2.52     16.84 o 
   9  10   0       21.00       47.17     28.51 o 
   1  11   0      216.37      228.30     33.51 o 
   2  11   0      258.88      275.07     28.42 o 
   3  11   0      472.53      494.50     49.65 o 
   4  11   0       51.35       42.94     24.25 o 
   5  11   0        0.14        4.37     20.27 o 
   6  11   0        3.70       21.02     24.24 o 
   7  11   0        0.49        7.74     25.66 o 
   8  11   0        5.56       19.15     21.43 o 
   0  12   0      201.51      226.62     47.12 o 
   1  12   0      217.72      274.62     28.50 o 
   2  12   0      294.98      302.09     38.33 o 
   3  12   0      228.71      337.40     45.14 o 
   4  12   0        0.71      -17.24     23.73 o 
   5  12   0        5.95      -10.47     33.96 o 
   6  12   0        0.83       54.63     63.82 o 
   7  12   0        0.03       29.57     43.31 o 
   1  13   0        3.70        4.96     28.46 o 
   2  13   0        2.81      -16.96     25.55 o 
   3  13   0       34.71      -34.83     30.64 o 
   4  13   0       25.04       45.40     24.74 o 
   5  13   0       33.49       98.38     88.46 o 
   6  13   0        8.25       33.45     44.54 o 
   0  14   0        0.23       -2.76     36.30 o 
   1  14   0        2.09       13.61     48.39 o 
   2  14   0      206.59      226.73    129.44 o 
   3  14   0       27.03       43.59     34.03 o 
   4  14   0       44.42       64.11     77.45 o 
   5  14   0        3.19       49.76     50.89 o 
   1  15   0        2.82       -0.35     35.67 o 
   2  15   0       29.20       64.45     73.77 o 
   3  15   0       35.20       60.58     58.86 o 
 -11   0   1      322.41      335.76     77.59 o 
  -9   0   1      137.18      128.51     53.09 o 
  -7   0   1       11.02       23.44     12.94 o 
  -5   0   1     5831.60     6186.56    129.70 o 
  -3   0   1     8500.81     8305.20    168.08 o 
  -1   0   1     7971.26     7776.21    182.83 o 
   1   0   1      950.08      973.19     31.46 o 
   3   0   1      571.68      538.08     24.32 o 
   5   0   1      705.60      795.11     35.79 o 
   7   0   1      396.46      419.26    134.42 o 
   9   0   1      182.59      242.05     62.97 o 
  11   0   1       73.23       63.14     54.48 o 
 -12   1   1        0.66      -22.19     37.41 o 
 -11   1   1        0.37      -25.56     27.26 o 
 -10   1   1       15.21      -26.28     23.72 o 
  -9   1   1       14.24      -30.28     20.18 o 
  -8   1   1        0.90      -15.56     10.38 o 
  -7   1   1      417.57      407.20     17.77 o 
  -6   1   1       84.67       85.05     12.18 o 
  -5   1   1      319.59      331.05     11.91 o 
  -4   1   1     2472.51     2257.92     39.53 o 
  -3   1   1     2466.50     2350.53     39.81 o 
  -2   1   1      234.52      229.26      9.72 o 
  -1   1   1      674.65      666.03     13.40 o 
   0   1   1      546.36      422.60     12.73 o 
   1   1   1     4507.28     4319.98    104.15 o 
   2   1   1      878.27      810.14     21.16 o 
   3   1   1      178.43      184.55     21.17 o 
   4   1   1      333.89      291.83     12.71 o 
   5   1   1     1026.61     1030.95     29.89 o 
   6   1   1      158.60      196.18     21.98 o 
   7   1   1       16.29       21.14     15.42 o 
   8   1   1       13.83       10.39     28.55 o 
   9   1   1      129.45      162.45     41.92 o 
  10   1   1       44.34       63.50     34.21 o 
  11   1   1       50.08       49.58     35.04 o 
  12   1   1        0.04        4.30     32.27 o 
 -12   2   1        0.54       -7.28     27.74 o 
 -11   2   1       27.80       46.35     33.15 o 
 -10   2   1       47.05       52.08     31.67 o 
  -9   2   1      119.75      111.20     29.25 o 
  -8   2   1      106.10      122.11     16.59 o 
  -7   2   1       35.61       20.91     11.13 o 
  -6   2   1        0.31       -6.37      6.46 o 
  -5   2   1     2218.13     2399.39     46.95 o 
  -4   2   1      538.57      539.54     15.61 o 
  -3   2   1        6.96        0.62      5.33 o 
  -2   2   1     2631.16     2628.23     58.09 o 
  -1   2   1       54.87       68.52      6.28 o 
   0   2   1     1631.04     1437.16     37.48 o 
   1   2   1     1406.32     1358.05     27.86 o 
   2   2   1     4693.49     4925.21    121.81 o 
   3   2   1       42.75       49.66     11.55 o 
   4   2   1     1394.28     1403.85     35.62 o 
   5   2   1      300.32      308.04     14.53 o 
   6   2   1       16.87       12.88      9.51 o 
   7   2   1        0.15       11.02     14.62 o 
   8   2   1       17.02      -21.08     15.75 o 
   9   2   1       82.25       68.76     31.41 o 
  10   2   1        6.45       21.19     31.88 o 
  11   2   1        9.34      -14.73     30.96 o 
  12   2   1        1.21      -26.45     31.10 o 
 -11   3   1        5.82      -17.99     25.19 o 
 -10   3   1        3.75      -11.33     28.43 o 
  -9   3   1      804.10      724.87     28.50 o 
  -8   3   1        0.02      -13.43     11.00 o 
  -7   3   1      280.23      292.32     24.94 o 
  -6   3   1        9.98       -2.79     10.55 o 
  -5   3   1       39.34       40.28      8.86 o 
  -4   3   1      301.47      307.75     14.01 o 
  -3   3   1      103.48      144.76     10.95 o 
  -2   3   1      211.08      225.51     14.53 o 
  -1   3   1      142.67      162.30     12.54 o 
   0   3   1        0.00       -5.58     11.43 o 
   1   3   1     2145.65     1872.86     38.32 o 
   2   3   1      250.57      260.93     23.92 o 
   3   3   1        0.00        2.18      9.05 o 
   4   3   1        8.40       20.36     11.39 o 
   5   3   1      135.97      149.83     19.40 o 
   6   3   1      384.22      400.93     45.00 o 
   7   3   1       40.36       50.36     18.56 o 
   8   3   1       62.63       45.14     20.50 o 
   9   3   1       49.41       34.73     33.49 o 
  10   3   1       19.81       11.04     29.39 o 
  11   3   1        0.39      -19.98     29.41 o 
 -11   4   1        0.92       -3.19     34.20 o 
 -10   4   1        9.86       -1.52     18.56 o 
  -9   4   1      305.74      304.94     42.87 o 
  -8   4   1        1.99       -5.84     12.92 o 
  -7   4   1      132.97      130.45     25.36 o 
  -6   4   1      200.98      241.56     25.58 o 
  -5   4   1      124.88      124.97     21.12 o 
  -4   4   1     3272.36     3266.08     74.92 o 
  -3   4   1       49.77       55.05      8.42 o 
  -2   4   1     1336.74     1197.78     31.48 o 
  -1   4   1        6.09       -1.20      6.92 o 
   0   4   1      240.17      280.86     22.16 o 
   1   4   1     2411.66     2244.81     58.85 o 
   2   4   1      225.54      325.14     22.34 o 
   3   4   1      780.70      711.55     21.33 o 
   4   4   1       17.57       29.12     12.21 o 
   5   4   1       45.49       32.88     14.99 o 
   6   4   1      142.36      129.02     20.87 o 
   7   4   1       92.65       84.21     29.00 o 
   8   4   1        6.11       -9.87     16.02 o 
   9   4   1      573.46      593.87     52.27 o 
  10   4   1       17.39       31.95     36.22 o 
  11   4   1        2.13      -23.91     30.10 o 
 -11   5   1        1.66       10.96     32.55 o 
 -10   5   1       32.65       58.40     17.35 o 
  -9   5   1      303.37      375.48     28.34 o 
  -8   5   1       11.02       27.89     14.97 o 
  -7   5   1       40.38        7.56     15.06 o 
  -6   5   1      307.76      325.18     29.54 o 
  -5   5   1      131.38       95.90     19.01 o 
  -4   5   1      749.80      731.45     23.69 o 
  -3   5   1       22.60       25.30      8.40 o 
  -2   5   1      130.94      153.13     14.40 o 
  -1   5   1     1614.59     1735.05     80.01 o 
   0   5   1        1.87        0.77      9.99 o 
   1   5   1     1179.68     1190.62     36.27 o 
   2   5   1     1110.80     1005.34     24.84 o 
   3   5   1       41.03       55.49      6.48 o 
   4   5   1      361.78      357.31     24.98 o 
   5   5   1       96.35       91.85     17.69 o 
   6   5   1        3.47       -9.41     13.25 o 
   7   5   1        4.55       10.33     16.65 o 
   8   5   1      603.11      619.19     35.45 o 
   9   5   1       87.57      122.66     27.57 o 
  10   5   1      757.60      851.01     49.00 o 
  11   5   1        0.32       -2.20     27.49 o 
 -11   6   1        1.46       40.31     24.25 o 
 -10   6   1       82.08       70.41     19.58 o 
  -9   6   1      182.96      156.50     38.59 o 
  -8   6   1       17.09       -5.96     17.32 o 
  -7   6   1       17.28       -4.81     13.96 o 
  -6   6   1       25.18       23.72     16.98 o 
  -5   6   1       17.06        0.82     13.56 o 
  -4   6   1      970.07      951.13     29.37 o 
  -3   6   1      167.35      181.65     15.54 o 
  -2   6   1      370.90      374.54     22.23 o 
  -1   6   1      448.99      476.50     26.56 o 
   0   6   1      125.49      101.10     17.53 o 
   1   6   1      937.09      908.43     31.11 o 
   2   6   1     1850.00     1814.43     45.44 o 
   3   6   1       27.58       37.51      9.56 o 
   4   6   1      320.95      369.09     28.39 o 
   5   6   1      946.32      939.04     39.02 o 
   6   6   1      637.76      561.91     41.79 o 
   7   6   1      290.64      357.93     34.34 o 
   8   6   1        2.23       -5.35     16.73 o 
   9   6   1       26.38       14.01     21.07 o 
  10   6   1       35.26       39.33     24.41 o 
  11   6   1       72.39      134.58     67.75 o 
 -10   7   1       38.96      110.15     21.69 o 
  -9   7   1       29.30       46.71     18.09 o 
  -8   7   1        0.31      -13.44     17.28 o 
  -7   7   1      257.55      281.54     27.49 o 
  -6   7   1        4.37      -17.39     14.00 o 
  -5   7   1       13.81       -8.04     16.50 o 
  -4   7   1      499.38      451.35     19.37 o 
  -3   7   1       49.32       62.22     13.23 o 
  -2   7   1        0.02       -5.78      8.89 o 
  -1   7   1      189.61      243.26     25.37 o 
   0   7   1     1946.52     1876.18     69.07 o 
   1   7   1      480.41      517.00     23.17 o 
   2   7   1       39.74       32.88      9.37 o 
   3   7   1        1.29      -11.17      7.98 o 
   4   7   1        0.20      -16.42     10.95 o 
   5   7   1       17.03       12.00     13.82 o 
   6   7   1        4.70        0.71     15.19 o 
   7   7   1       76.04       62.01     22.47 o 
   8   7   1        2.95      -14.65     17.06 o 
   9   7   1        1.30      -15.97     19.84 o 
  10   7   1      142.27      199.40     26.85 o 
 -10   8   1       26.01       46.79     18.47 o 
  -9   8   1        3.42       55.28     29.95 o 
  -8   8   1       10.31       -0.99     15.45 o 
  -7   8   1        2.35      -17.68     14.50 o 
  -6   8   1      577.39      531.11     32.18 o 
  -5   8   1      399.98      458.58     36.13 o 
  -4   8   1      518.75      500.84     33.62 o 
  -3   8   1        0.00       -5.98     10.13 o 
  -2   8   1      117.36      115.47     16.80 o 
  -1   8   1       28.35       10.85     14.22 o 
   0   8   1      145.17      157.06     23.35 o 
   1   8   1       87.11       68.06     14.01 o 
   2   8   1       16.07        2.07      8.75 o 
   3   8   1        0.26      -11.30     13.96 o 
   4   8   1      113.11      133.12     21.49 o 
   5   8   1      102.72       95.03     21.76 o 
   6   8   1      826.21      706.59     38.55 o 
   7   8   1       69.22       72.27     21.64 o 
   8   8   1        2.52       -8.03     17.10 o 
   9   8   1       11.89       -7.77     18.44 o 
  10   8   1      145.45      152.99     28.14 o 
  -9   9   1        7.51       26.95     19.12 o 
  -8   9   1       84.91       92.10     23.63 o 
  -7   9   1       54.31       34.53     17.52 o 
  -6   9   1      146.20      152.26     25.80 o 
  -5   9   1       91.83       58.31     25.29 o 
  -4   9   1        8.21       -6.20     18.76 o 
  -3   9   1       81.66       73.66     16.14 o 
  -2   9   1       31.26       24.93     12.56 o 
  -1   9   1        8.01       -8.04     12.84 o 
   0   9   1      316.88      335.58     28.39 o 
   1   9   1       83.06       91.24     16.30 o 
   2   9   1      119.44      110.49     22.98 o 
   3   9   1       10.32      -10.40     15.28 o 
   4   9   1       75.01      111.04     26.69 o 
   5   9   1       19.98       14.47     16.39 o 
   6   9   1       29.19       -7.72     16.61 o 
   7   9   1        9.82      -23.27     15.51 o 
   8   9   1       21.01       -3.47     18.26 o 
   9   9   1        2.30       -6.14     19.23 o 
  -9  10   1       11.27       67.13     25.20 o 
  -8  10   1       20.93       60.48     22.99 o 
  -7  10   1        0.16       -6.34     14.91 o 
  -6  10   1        3.63        0.78     16.72 o 
  -5  10   1      111.78       84.08     21.71 o 
  -4  10   1       74.00       64.02     25.92 o 
  -3  10   1       43.42       72.29     22.88 o 
  -2  10   1        4.34       -1.86     13.36 o 
  -1  10   1      615.40      567.46     29.47 o 
   0  10   1       21.07      -10.28     11.95 o 
   1  10   1       15.11       -7.34     12.16 o 
   2  10   1       51.29       42.84     15.75 o 
   3  10   1        6.42       -0.88     17.39 o 
   4  10   1       69.11       69.79     26.09 o 
   5  10   1       15.05       11.24     21.15 o 
   6  10   1       43.46       23.51     19.46 o 
   7  10   1       27.95       32.73     20.46 o 
   8  10   1       76.54       57.82     25.65 o 
   9  10   1        3.86       -3.67     27.08 o 
  -8  11   1       29.64       78.99     36.33 o 
  -7  11   1       55.14       73.33     28.92 o 
  -6  11   1        7.59       26.30     47.33 o 
  -5  11   1        5.71       15.61     19.21 o 
  -4  11   1       57.80       70.37     24.73 o 
  -3  11   1      683.29      636.44     41.97 o 
  -2  11   1       89.39       76.44     17.17 o 
  -1  11   1      144.83      136.75     18.69 o 
   0  11   1        3.44       12.11     14.19 o 
   1  11   1       63.73       45.87     17.00 o 
   2  11   1      293.78      257.19     39.63 o 
   3  11   1       72.15       77.14     37.97 o 
   4  11   1       54.35       56.04     22.72 o 
   5  11   1       13.76      -15.70     19.37 o 
   6  11   1        8.72       -4.77     21.69 o 
   7  11   1       45.85       41.20     27.47 o 
   8  11   1        9.21       14.80     22.11 o 
  -7  12   1        8.71       50.53     88.18 o 
  -6  12   1        7.14       -8.23     32.27 o 
  -5  12   1        0.18       39.68     46.47 o 
  -4  12   1       99.07      123.33     50.33 o 
  -3  12   1      135.25      203.10     56.58 o 
  -2  12   1       89.28      118.54     43.45 o 
  -1  12   1       20.53        8.86     15.88 o 
   0  12   1       21.25       36.91     19.49 o 
   1  12   1      229.04      240.21     34.27 o 
   2  12   1       11.51       19.88     19.69 o 
   3  12   1      158.54       87.56     38.53 o 
   4  12   1      435.74      486.34     71.72 o 
   5  12   1       29.09        6.45     23.46 o 
   6  12   1       16.82       15.21     26.62 o 
   7  12   1       29.34       13.94     28.68 o 
  -6  13   1       18.86       37.95     24.97 o 
  -5  13   1       60.22       68.20     27.54 o 
  -4  13   1       26.78       -3.44     32.46 o 
  -3  13   1      222.82      201.94     34.50 o 
  -2  13   1       18.78       26.12     53.21 o 
  -1  13   1      161.48      154.71     50.31 o 
   0  13   1        3.76       -1.40     15.60 o 
   1  13   1        0.29        7.24     14.20 o 
   2  13   1       80.71       84.65     26.81 o 
   3  13   1      240.35      138.16     33.32 o 
   4  13   1       61.67        1.12     36.40 o 
   5  13   1        0.56      -33.58     30.29 o 
   6  13   1       15.88       28.27     41.50 o 
  -5  14   1        8.99       50.91     48.22 o 
  -4  14   1        3.37       16.28     52.41 o 
  -3  14   1       23.19       29.87     37.05 o 
  -2  14   1       10.71       31.68     35.74 o 
  -1  14   1       21.57       42.54     47.62 o 
   0  14   1        0.61      -10.57     23.16 o 
   1  14   1       20.53       -8.48     32.95 o 
   2  14   1       44.34       25.16     36.79 o 
   3  14   1       25.06      -15.95     32.98 o 
   4  14   1       24.20       -6.88     34.13 o 
   5  14   1        0.02       19.93     41.18 o 
  -3  15   1        8.66       74.32     48.39 o 
  -2  15   1       15.01       40.81     40.00 o 
  -1  15   1       21.42       20.80     41.53 o 
   0  15   1        0.00       21.85     34.80 o 
   1  15   1        6.21        4.47     30.78 o 
   2  15   1        0.65       23.70     26.33 o 
   3  15   1        1.78       69.87     69.63 o 
 -12   0   2       94.49      140.31     60.80 o 
 -10   0   2      129.08       83.56     49.18 o 
  -8   0   2        6.79      -20.40     13.60 o 
  -6   0   2      788.25      763.72     30.50 o 
  -4   0   2     9513.12     9632.74    231.82 o 
  -2   0   2      683.54      662.09     22.52 o 
   0   0   2     3312.60     3096.00    130.01 o 
   2   0   2      302.05      256.84     83.50 o 
   4   0   2       10.32        2.01     10.20 o 
   6   0   2     2236.68     2372.00     84.79 o 
   8   0   2       13.84      -32.81     32.04 o 
  10   0   2        0.21       -6.91     40.28 o 
 -12   1   2       19.74      -18.96     30.66 o 
 -11   1   2       27.31      -26.80     29.27 o 
 -10   1   2      112.95      165.14     42.76 o 
  -9   1   2       14.06       20.91     26.32 o 
  -8   1   2        5.30      -12.46     12.51 o 
  -7   1   2      205.87      257.32     16.93 o 
  -6   1   2     1163.04     1149.56     28.03 o 
  -5   1   2      801.37      827.38     21.47 o 
  -4   1   2      730.67      700.91     18.15 o 
  -3   1   2        6.02        4.62      6.19 o 
  -2   1   2    26137.70    25017.17    411.65 o 
  -1   1   2        1.49       10.77      5.48 o 
   0   1   2      301.83      325.11     14.10 o 
   1   1   2       20.04       17.56      7.04 o 
   2   1   2      140.89      152.48     13.96 o 
   3   1   2     1289.52     1269.34     32.28 o 
   4   1   2      864.78      864.44     25.24 o 
   5   1   2       85.46       94.66     11.90 o 
   6   1   2     3360.55     3364.04     79.59 o 
   7   1   2        2.82      -13.20     13.31 o 
   8   1   2      102.71      107.17     33.73 o 
   9   1   2       20.14        8.81     28.06 o 
  10   1   2        0.58       14.06     30.97 o 
  11   1   2       10.02       16.93     46.91 o 
 -12   2   2       14.72       35.95     35.45 o 
 -11   2   2        1.89       -5.70     27.69 o 
 -10   2   2       67.24       50.69     33.79 o 
  -9   2   2       64.99       70.62     19.08 o 
  -8   2   2      113.36      127.21     20.87 o 
  -7   2   2        0.88       -1.32     10.10 o 
  -6   2   2       65.54       53.04      9.07 o 
  -5   2   2       23.20       15.71      7.07 o 
  -4   2   2      924.43      931.20     20.22 o 
  -3   2   2      128.71      145.93      9.91 o 
  -2   2   2     1296.99     1173.79     24.40 o 
  -1   2   2     2020.70     2005.39     44.03 o 
   0   2   2     3216.54     3113.46     77.36 o 
   1   2   2    31690.26    31173.65    560.55 o 
   2   2   2       34.16       51.74      8.33 o 
   3   2   2     1017.85      930.86     25.45 o 
   4   2   2      338.75      348.11     33.45 o 
   5   2   2      598.29      582.36     19.85 o 
   6   2   2      266.81      275.26     42.95 o 
   7   2   2      416.59      472.77     31.08 o 
   8   2   2       15.37       -5.46     16.57 o 
   9   2   2       16.20       39.42     29.82 o 
  10   2   2        6.97      -18.12     28.68 o 
  11   2   2        6.62       31.23     33.21 o 
 -11   3   2       15.50      -10.14     27.59 o 
 -10   3   2        0.32      -22.69     22.63 o 
  -9   3   2        6.10       -1.87     15.66 o 
  -8   3   2      301.32      307.19     23.91 o 
  -7   3   2       23.90        6.42     10.89 o 
  -6   3   2      383.55      370.14     13.64 o 
  -5   3   2      245.29      261.48     26.36 o 
  -4   3   2      620.87      622.65     17.55 o 
  -3   3   2      160.04      174.00     16.07 o 
  -2   3   2      431.63      413.15     12.51 o 
  -1   3   2     1016.83      984.58     23.07 o 
   0   3   2     1370.56     1239.14     30.53 o 
   1   3   2       29.93       19.46      8.72 o 
   2   3   2     4659.67     4460.19     85.31 o 
   3   3   2      567.61      520.46     17.02 o 
   4   3   2       16.44       16.70     11.34 o 
   5   3   2      270.96      411.53     30.86 o 
   6   3   2       72.96      115.30     20.51 o 
   7   3   2       44.68       31.49     16.76 o 
   8   3   2       53.16       50.86     21.15 o 
   9   3   2       92.90      104.52     33.62 o 
  10   3   2        2.69       -5.29     34.27 o 
  11   3   2       11.21      -27.91     27.35 o 
 -11   4   2        0.39      -20.62     24.81 o 
 -10   4   2        0.43      -13.41     18.58 o 
  -9   4   2       60.59       51.00     16.10 o 
  -8   4   2        8.49       11.06     13.34 o 
  -7   4   2      305.37      344.62     24.21 o 
  -6   4   2      133.29      123.51     15.77 o 
  -5   4   2      488.46      444.63     15.55 o 
  -4   4   2        5.16        0.51      7.55 o 
  -3   4   2      641.15      655.35     19.48 o 
  -2   4   2      211.81      203.23     11.76 o 
  -1   4   2        9.05        3.27      7.09 o 
   0   4   2      245.56      254.86     23.60 o 
   1   4   2     1612.84     1529.63     32.60 o 
   2   4   2     1598.10     1591.35     34.88 o 
   3   4   2      124.36      147.16     19.46 o 
   4   4   2       24.59       18.14     12.33 o 
   5   4   2       32.43       32.39     13.61 o 
   6   4   2       62.94       65.10     17.46 o 
   7   4   2        0.76        0.30     16.50 o 
   8   4   2        6.32       -7.53     17.81 o 
   9   4   2       18.27       18.36     25.91 o 
  10   4   2      151.17      161.49     42.60 o 
  11   4   2        0.03        5.30     29.54 o 
 -11   5   2       10.03       -8.07     30.42 o 
 -10   5   2       54.91       72.91     18.66 o 
  -9   5   2       64.59       54.84     16.35 o 
  -8   5   2       20.43       17.15     14.53 o 
  -7   5   2        0.00      -16.46     10.97 o 
  -6   5   2       76.41       75.06     14.62 o 
  -5   5   2      107.65      121.66     12.34 o 
  -4   5   2      350.60      332.09     16.37 o 
  -3   5   2     2089.54     2067.04     46.35 o 
  -2   5   2      208.08      214.81     13.86 o 
  -1   5   2       95.59       94.04     11.65 o 
   0   5   2      705.39      608.79     30.00 o 
   1   5   2     1637.74     1610.30     39.31 o 
   2   5   2      533.77      552.92     17.00 o 
   3   5   2      766.55      696.01     19.25 o 
   4   5   2     1056.21      975.77     37.29 o 
   5   5   2      647.77      567.78     28.59 o 
   6   5   2        2.05       -4.95     17.03 o 
   7   5   2       12.23       -0.79     16.18 o 
   8   5   2      132.75      128.57     24.97 o 
   9   5   2      142.96      179.55     44.67 o 
  10   5   2       28.45        3.39     27.81 o 
  11   5   2      179.36      123.33     49.37 o 
 -11   6   2        4.30       28.47     24.29 o 
 -10   6   2       18.88       29.71     20.10 o 
  -9   6   2        0.00        5.37     13.56 o 
  -8   6   2        5.44      -17.66     11.77 o 
  -7   6   2     1063.63     1071.32     36.21 o 
  -6   6   2        7.29      -10.65     14.02 o 
  -5   6   2      814.33      794.20     31.08 o 
  -4   6   2      366.09      388.33     16.77 o 
  -3   6   2        9.62        6.03      8.18 o 
  -2   6   2      105.76      119.72     19.23 o 
  -1   6   2       67.25       66.79     10.73 o 
   0   6   2      460.70      477.41     22.07 o 
   1   6   2      764.55      651.86     21.49 o 
   2   6   2      776.20      779.18     19.74 o 
   3   6   2     1049.52     1060.78     31.55 o 
   4   6   2       72.85       64.28     19.65 o 
   5   6   2        0.79      -20.81     17.21 o 
   6   6   2       72.08       87.99     20.25 o 
   7   6   2       98.63      104.65     23.75 o 
   8   6   2       39.32       25.14     19.15 o 
   9   6   2       78.19       47.81     23.32 o 
  10   6   2       63.92       65.79     26.08 o 
  11   6   2        3.19      -15.13     29.55 o 
 -10   7   2       21.56       25.73     25.63 o 
  -9   7   2        8.93       -7.28     14.30 o 
  -8   7   2       15.62       16.86     14.67 o 
  -7   7   2        3.41       -7.82     13.19 o 
  -6   7   2      235.79      266.95     26.28 o 
  -5   7   2      766.10      649.39     28.66 o 
  -4   7   2      111.72      147.55     15.49 o 
  -3   7   2       15.78        5.66      9.00 o 
  -2   7   2        0.03       -9.05      7.74 o 
  -1   7   2       50.58       51.73     14.36 o 
   0   7   2       39.35       58.05     14.01 o 
   1   7   2        4.27       -1.02     11.84 o 
   2   7   2       77.69       85.54     14.62 o 
   3   7   2      101.32      128.49     12.14 o 
   4   7   2      102.41       80.98     18.08 o 
   5   7   2       20.02       14.65     14.61 o 
   6   7   2      331.56      326.22     56.78 o 
   7   7   2      159.66      187.68     31.12 o 
   8   7   2       10.28        9.00     19.44 o 
   9   7   2       33.58       15.05     21.39 o 
  10   7   2       33.70        7.21     22.77 o 
 -10   8   2        1.05       -6.00     17.94 o 
  -9   8   2       15.77       24.92     16.44 o 
  -8   8   2        6.40      -10.20     14.27 o 
  -7   8   2      152.41      173.03     21.79 o 
  -6   8   2        9.59        1.25     14.23 o 
  -5   8   2      530.71      494.74     38.41 o 
  -4   8   2        0.18       -6.29     12.51 o 
  -3   8   2        3.81       -2.19     10.19 o 
  -2   8   2       23.88        5.39      9.72 o 
  -1   8   2       17.46        1.35     11.38 o 
   0   8   2      246.19      291.95     24.22 o 
   1   8   2       10.16        6.83      9.99 o 
   2   8   2        1.90       -9.68      6.45 o 
   3   8   2        6.64        3.30      9.11 o 
   4   8   2       16.49       17.65     15.46 o 
   5   8   2       46.63       33.55     17.20 o 
   6   8   2       29.82       20.95     18.11 o 
   7   8   2      147.86      137.81     25.66 o 
   8   8   2        5.56      -14.92     17.67 o 
   9   8   2        7.68      -23.14     17.89 o 
  10   8   2        1.62        3.69     22.37 o 
  -9   9   2        1.85       13.32     31.61 o 
  -8   9   2       47.41       69.46     20.44 o 
  -7   9   2        0.01       14.11     15.17 o 
  -6   9   2      180.64      167.97     26.71 o 
  -5   9   2      607.27      532.64     51.96 o 
  -4   9   2      102.32      102.42     20.53 o 
  -3   9   2       23.14       13.01     11.90 o 
  -2   9   2       19.33       -2.12     10.36 o 
  -1   9   2       57.36       54.23     13.16 o 
   0   9   2        0.29       -1.98     11.95 o 
   1   9   2       69.21       65.53     15.12 o 
   2   9   2       13.85        7.89      8.74 o 
   3   9   2        0.07       -0.23     16.16 o 
   4   9   2      161.49      129.82     37.77 o 
   5   9   2       14.83       33.90     18.74 o 
   6   9   2        7.47        5.87     16.49 o 
   7   9   2        0.19      -19.01     15.85 o 
   8   9   2       32.17       16.45     20.57 o 
   9   9   2        0.18      -20.17     25.39 o 
  -9  10   2       10.55       48.28     23.76 o 
  -8  10   2       21.23       24.18     20.53 o 
  -7  10   2        6.38        7.81     23.65 o 
  -6  10   2       36.18       15.82     34.40 o 
  -5  10   2        5.41       -0.86     31.38 o 
  -4  10   2        6.08        3.02     17.44 o 
  -3  10   2      218.08      273.69     29.64 o 
  -2  10   2      229.20      267.70     23.23 o 
  -1  10   2        1.80       -1.98     10.86 o 
   0  10   2      229.63      232.25     26.76 o 
   1  10   2       39.71       43.27     18.23 o 
   2  10   2       10.00       -0.98      9.95 o 
   3  10   2        4.56       10.69     19.68 o 
   4  10   2        0.30      -12.59     17.30 o 
   5  10   2       16.79        2.96     20.01 o 
   6  10   2        4.02       -0.80     17.62 o 
   7  10   2       10.34      -22.57     16.61 o 
   8  10   2        7.34      -12.43     19.48 o 
   9  10   2        7.85       -0.03     25.30 o 
  -8  11   2       94.32      175.98     38.52 o 
  -7  11   2        5.61       23.04     26.84 o 
  -6  11   2        2.31       51.34     38.43 o 
  -5  11   2       14.63       12.12     20.73 o 
  -4  11   2       11.29       10.70     20.32 o 
  -3  11   2      453.72      434.33     49.79 o 
  -2  11   2      813.74      721.03     36.14 o 
  -1  11   2        0.07        2.69     14.23 o 
   0  11   2       46.35       23.58     19.37 o 
   1  11   2      121.10      115.07     26.46 o 
   2  11   2        1.79       -8.30     16.23 o 
   3  11   2       21.81       23.04     21.82 o 
   4  11   2       12.35       -1.77     36.59 o 
   5  11   2       32.65        9.30     23.71 o 
   6  11   2        5.88      -15.25     20.97 o 
   7  11   2        0.13       -9.64     18.15 o 
   8  11   2        3.52      -28.54     19.03 o 
  -7  12   2        0.05       75.61     35.59 o 
  -6  12   2        0.77       32.92     26.33 o 
  -5  12   2        3.48       -5.26     21.29 o 
  -4  12   2       55.73       22.33     47.07 o 
  -3  12   2      616.03      661.11     66.98 o 
  -2  12   2      407.01      397.59     44.71 o 
  -1  12   2       19.57        3.87     15.43 o 
   0  12   2      105.74      104.02     26.29 o 
   1  12   2        0.63       -9.44      9.81 o 
   2  12   2       11.36      -10.02     17.01 o 
   3  12   2        0.84        0.02     17.89 o 
   4  12   2        3.50       -4.68     22.36 o 
   5  12   2       30.65       12.29     24.76 o 
   6  12   2       39.06       -2.91     23.12 o 
   7  12   2       19.20      -23.32     32.13 o 
  -6  13   2        0.07       44.49     31.11 o 
  -5  13   2       18.16       26.18     44.78 o 
  -4  13   2        4.34       16.82     28.93 o 
  -3  13   2        8.12       50.67     26.55 o 
  -2  13   2      121.66      107.91     62.37 o 
  -1  13   2        0.37       29.59     20.59 o 
   0  13   2        1.05       13.22     15.83 o 
   1  13   2        2.43      -10.54     22.91 o 
   2  13   2       53.73       23.42     34.83 o 
   3  13   2       21.23        8.22     22.47 o 
   4  13   2      391.57      444.81     52.80 o 
   5  13   2       36.63       -5.83     36.33 o 
   6  13   2        1.09       -5.75     25.77 o 
  -5  14   2        7.82       57.52     45.98 o 
  -4  14   2        6.01       30.16     23.21 o 
  -3  14   2       13.18        3.42     21.91 o 
  -2  14   2       22.81       32.60     24.70 o 
  -1  14   2       80.65      145.33     25.13 o 
   0  14   2        8.29       26.29     44.54 o 
   1  14   2       19.00       27.98     20.33 o 
   2  14   2       31.12       40.94     29.14 o 
   3  14   2        7.12       14.45     42.20 o 
   4  14   2       17.90        9.74     33.16 o 
   5  14   2       40.46       25.02     38.43 o 
  -3  15   2       29.94       73.95     28.40 o 
  -2  15   2       39.95       62.91     35.17 o 
  -1  15   2        0.76       29.55     22.16 o 
   0  15   2        4.43      -15.95     29.21 o 
   1  15   2        1.10      -24.47     28.51 o 
   2  15   2        2.96      -18.46     32.63 o 
 -11   0   3        1.10      -26.32     36.54 o 
  -9   0   3      120.32      126.70     48.93 o 
  -7   0   3        0.00        7.16     13.24 o 
  -5   0   3      486.94      506.94     23.55 o 
  -3   0   3    13669.54    13388.31    317.23 o 
  -1   0   3    13076.72    12130.47    348.80 o 
   1   0   3    24925.66    24329.15    693.56 o 
   3   0   3        0.96       -4.10     15.51 o 
   5   0   3       31.53       30.50     23.30 o 
   7   0   3      767.41      755.41     67.99 o 
   9   0   3        0.37      -45.28     30.19 o 
  11   0   3        8.31       15.88     43.87 o 
 -12   1   3        4.74        8.62     30.11 o 
 -11   1   3       20.90       23.63     30.80 o 
 -10   1   3        0.00      -23.79     23.81 o 
  -9   1   3        4.88      -17.82     32.82 o 
  -8   1   3       25.42       18.06     14.90 o 
  -7   1   3      240.72      308.64     20.30 o 
  -6   1   3      111.16      112.66     12.49 o 
  -5   1   3     1004.58     1021.61     25.41 o 
  -4   1   3      651.36      670.91     18.40 o 
  -3   1   3     3100.12     2994.68     55.35 o 
  -2   1   3       34.28       47.27      7.93 o 
  -1   1   3    10721.17    10430.56    213.10 o 
   0   1   3     1635.60     1713.08     39.18 o 
   1   1   3    34776.06    34176.20    686.79 o 
   2   1   3     1235.30     1126.07     29.31 o 
   3   1   3     3100.63     2838.20     64.67 o 
   4   1   3       13.72       18.61      8.20 o 
   5   1   3       66.45       70.77     11.48 o 
   6   1   3       35.67       36.28     11.06 o 
   7   1   3       56.91       72.66     28.83 o 
   8   1   3       73.52       62.42     32.13 o 
   9   1   3       17.88       -7.45     36.31 o 
  10   1   3       20.05       25.48     31.73 o 
  11   1   3        8.11      -28.55     29.82 o 
 -12   2   3        0.15      -19.65     29.06 o 
 -11   2   3        0.45      -10.58     25.94 o 
 -10   2   3      231.77      345.39     50.35 o 
  -9   2   3        1.82       -5.28     15.15 o 
  -8   2   3      838.56      736.47     43.78 o 
  -7   2   3      137.38      153.16     15.16 o 
  -6   2   3       35.96       24.47      9.21 o 
  -5   2   3      633.28      609.34     18.26 o 
  -4   2   3     2494.43     2426.34     47.35 o 
  -3   2   3        1.09        5.91      6.91 o 
  -2   2   3     3401.46     3243.40     64.33 o 
  -1   2   3      639.18      613.82     23.03 o 
   0   2   3     1922.34     1815.85     49.45 o 
   1   2   3      889.42      909.47     22.08 o 
   2   2   3        4.28       -4.91      6.92 o 
   3   2   3      155.48      173.63     11.80 o 
   4   2   3       63.14       55.37      9.91 o 
   5   2   3      112.09      131.61     13.33 o 
   6   2   3        4.38       -9.00     15.97 o 
   7   2   3        1.91      -20.09     13.39 o 
   8   2   3        5.74      -10.08     15.85 o 
   9   2   3        8.49      -25.34     22.98 o 
  10   2   3       12.46      -13.97     28.32 o 
  11   2   3        0.08      -25.70     30.20 o 
 -11   3   3        0.09       19.01     61.41 o 
 -10   3   3       45.42       13.43     21.04 o 
  -9   3   3      547.73      623.97     39.17 o 
  -8   3   3      162.80      166.29     23.03 o 
  -7   3   3       59.11       38.46     16.55 o 
  -6   3   3        1.10       -1.57      7.65 o 
  -5   3   3       14.27       -0.71      7.37 o 
  -4   3   3     1070.56     1049.32     25.27 o 
  -3   3   3      535.73      549.40     15.97 o 
  -2   3   3      229.13      224.81     15.17 o 
  -1   3   3      107.14      114.92     10.42 o 
   0   3   3      304.85      335.13     17.84 o 
   1   3   3     1724.92     1661.05     35.76 o 
   2   3   3     1467.53     1489.08     33.09 o 
   3   3   3     1281.02     1267.43     40.93 o 
   4   3   3       74.49       71.12      9.87 o 
   5   3   3        2.03       -2.50      7.02 o 
   6   3   3       12.25        4.33     13.81 o 
   7   3   3       32.74       24.22     17.53 o 
   8   3   3        0.21       -7.47     16.82 o 
   9   3   3       38.49       22.80     60.78 o 
  10   3   3        0.05      -33.99     28.15 o 
  11   3   3        1.27      -28.96     27.04 o 
 -11   4   3        8.50      -29.74     28.48 o 
 -10   4   3        2.26      -22.78     16.27 o 
  -9   4   3      307.09      308.36     29.95 o 
  -8   4   3      805.60      756.87     29.20 o 
  -7   4   3        3.55       -9.78     10.20 o 
  -6   4   3       61.83       54.92     13.36 o 
  -5   4   3      152.11      182.14     13.57 o 
  -4   4   3      575.39      619.93     18.55 o 
  -3   4   3     1792.09     1615.49     34.17 o 
  -2   4   3      210.63      214.05     20.56 o 
  -1   4   3     1279.49     1181.42     27.47 o 
   0   4   3     1497.76     1470.00     43.77 o 
   1   4   3        5.12        7.67      6.76 o 
   2   4   3     1986.90     1819.21     39.61 o 
   3   4   3     1315.73     1380.67     36.79 o 
   4   4   3        0.62       -1.56      6.74 o 
   5   4   3        9.21        7.80     18.41 o 
   6   4   3        6.38       12.47     15.32 o 
   7   4   3      180.16      169.19     25.43 o 
   8   4   3      230.91      317.20     33.89 o 
   9   4   3       14.28       -3.79     19.53 o 
  10   4   3       63.49      111.32     39.22 o 
  11   4   3       14.18        9.89     31.72 o 
 -11   5   3        2.59       18.52     30.28 o 
 -10   5   3      135.71      101.68     24.09 o 
  -9   5   3        9.29      -14.29     12.92 o 
  -8   5   3        0.21      -15.40     12.93 o 
  -7   5   3        8.84       -8.01     12.47 o 
  -6   5   3       18.76       36.41     13.05 o 
  -5   5   3        0.73       -8.66      7.40 o 
  -4   5   3        4.35        2.41      7.43 o 
  -3   5   3     1341.53     1396.34     34.10 o 
  -2   5   3       46.91       66.18      9.66 o 
  -1   5   3       67.30       95.33      9.76 o 
   0   5   3     1468.70     1483.48     38.46 o 
   1   5   3      188.93      249.13     18.98 o 
   2   5   3       89.40      103.73     16.51 o 
   3   5   3      218.27      229.45     13.83 o 
   4   5   3      203.04      185.01     15.07 o 
   5   5   3        4.48      -14.78     11.51 o 
   6   5   3       22.95        6.33     15.12 o 
   7   5   3       66.89       51.18     20.80 o 
   8   5   3       21.25       13.33     19.06 o 
   9   5   3       12.36        9.08     20.72 o 
  10   5   3       17.68        1.90     27.78 o 
  11   5   3       16.72      -23.22     29.37 o 
 -11   6   3       41.09       30.78     24.66 o 
 -10   6   3       15.19        4.58     17.57 o 
  -9   6   3       81.57       60.09     18.06 o 
  -8   6   3        0.55       -5.45     12.85 o 
  -7   6   3        9.32      -11.97     12.40 o 
  -6   6   3      231.15      304.33     23.32 o 
  -5   6   3        1.94       -1.60     10.58 o 
  -4   6   3      130.31      151.61     13.28 o 
  -3   6   3       31.58       29.57     12.31 o 
  -2   6   3       24.53       37.87      9.28 o 
  -1   6   3        0.10       -4.11      6.62 o 
   0   6   3     1289.35     1157.39     33.01 o 
   1   6   3       32.61       44.20     11.99 o 
   2   6   3     1889.06     2030.85     45.83 o 
   3   6   3      407.84      386.87     19.65 o 
   4   6   3       29.05       11.40     12.97 o 
   5   6   3      622.30      547.10     29.12 o 
   6   6   3      129.37      130.18     23.06 o 
   7   6   3      721.74      633.07     40.66 o 
   8   6   3      737.91      615.09     38.30 o 
   9   6   3        0.84       -7.44     19.29 o 
  10   6   3      152.33      170.08     72.20 o 
 -10   7   3        3.28       14.13     16.91 o 
  -9   7   3        7.51       15.46     16.09 o 
  -8   7   3        0.05      -17.21     13.12 o 
  -7   7   3       49.56       59.27     16.79 o 
  -6   7   3       52.85       49.60     15.53 o 
  -5   7   3      169.50      171.25     19.15 o 
  -4   7   3      131.16      147.29     14.94 o 
  -3   7   3        8.02       -9.11      7.65 o 
  -2   7   3       36.86       35.50      9.54 o 
  -1   7   3        7.42        7.55      8.02 o 
   0   7   3     2897.93     3124.35     73.74 o 
   1   7   3       29.87       29.57     10.08 o 
   2   7   3       54.01       71.06     12.69 o 
   3   7   3      178.04      199.37     15.17 o 
   4   7   3       42.93       42.28     16.12 o 
   5   7   3      112.90      118.67     21.45 o 
   6   7   3       84.18       79.96     21.13 o 
   7   7   3      222.58      233.32     30.56 o 
   8   7   3        1.35      -11.58     17.69 o 
   9   7   3        7.61       -9.51     19.46 o 
  10   7   3        6.15       -5.63     20.33 o 
 -10   8   3        0.67       14.66     20.36 o 
  -9   8   3        1.06       -2.73     16.94 o 
  -8   8   3        1.17      -19.91     13.28 o 
  -7   8   3       69.95       72.89     18.11 o 
  -6   8   3        6.21      -12.56     12.17 o 
  -5   8   3      643.01      655.00     42.16 o 
  -4   8   3        5.33       -0.54     10.17 o 
  -3   8   3        3.89      -12.68      8.45 o 
  -2   8   3       67.10       69.26     12.10 o 
  -1   8   3      124.35      111.05     12.92 o 
   0   8   3      216.82      252.27     20.05 o 
   1   8   3       10.45       -1.77      9.28 o 
   2   8   3        0.69       -6.18      8.95 o 
   3   8   3       24.22        3.43     16.73 o 
   4   8   3       99.83       79.22     19.24 o 
   5   8   3      266.59      328.00     31.64 o 
   6   8   3      497.49      456.73     46.02 o 
   7   8   3       83.23       72.94     21.69 o 
   8   8   3       35.97       -6.05     18.07 o 
   9   8   3        0.98      -10.92     26.73 o 
  10   8   3        5.78       10.73     21.15 o 
  -9   9   3        8.90       28.28     21.52 o 
  -8   9   3       15.11       -6.69     18.49 o 
  -7   9   3       32.16       46.76     20.45 o 
  -6   9   3       30.82       21.98     19.75 o 
  -5   9   3       69.11       40.95     21.54 o 
  -4   9   3      105.87      108.04     23.88 o 
  -3   9   3       45.24       40.93     14.24 o 
  -2   9   3      390.18      386.40     25.45 o 
  -1   9   3      170.27      189.51     16.34 o 
   0   9   3      394.61      386.18     19.61 o 
   1   9   3       31.10       24.05     11.70 o 
   2   9   3        0.02       -5.83      8.66 o 
   3   9   3        0.30       -9.91     16.72 o 
   4   9   3        3.58      -18.72     12.48 o 
   5   9   3       94.90       83.14     24.52 o 
   6   9   3      255.16      249.36     30.22 o 
   7   9   3        1.98      -15.62     15.97 o 
   8   9   3       36.29       16.21     20.20 o 
   9   9   3        7.65       -1.56     20.23 o 
  -9  10   3        0.57        4.44     21.83 o 
  -8  10   3       17.31       78.87     27.39 o 
  -7  10   3       96.37      119.45     46.60 o 
  -6  10   3        0.12      -27.45     24.85 o 
  -5  10   3      223.46      309.62     35.90 o 
  -4  10   3       66.81       76.46     23.95 o 
  -3  10   3     1210.27     1207.81     58.94 o 
  -2  10   3      322.21      426.37     29.91 o 
  -1  10   3        4.01      -11.11     10.44 o 
   0  10   3      123.14       93.70     15.76 o 
   1  10   3        0.01       -7.42     10.42 o 
   2  10   3      190.02      147.56     21.36 o 
   3  10   3       19.66       14.13     19.61 o 
   4  10   3       95.42       76.03     36.56 o 
   5  10   3        6.47       13.96     21.30 o 
   6  10   3        7.89       -6.11     17.44 o 
   7  10   3       20.35       18.02     22.05 o 
   8  10   3        1.77       -0.97     19.99 o 
  -8  11   3        0.35       36.59     43.36 o 
  -7  11   3       30.98       60.22     28.10 o 
  -6  11   3        3.72       31.64     24.76 o 
  -5  11   3       73.83       81.73     25.70 o 
  -4  11   3       50.93       51.50     23.25 o 
  -3  11   3        2.93       33.29     18.81 o 
  -2  11   3      922.52      801.39     33.33 o 
  -1  11   3      152.34      206.30     22.29 o 
   0  11   3       72.02       49.67     15.18 o 
   1  11   3        1.60      -11.06     11.05 o 
   2  11   3      125.10      127.48     55.53 o 
   3  11   3       13.36       -1.41     19.21 o 
   4  11   3        6.96       -1.06     19.75 o 
   5  11   3       39.35       50.67     26.64 o 
   6  11   3        7.40      -13.84     21.50 o 
   7  11   3        2.82       -8.50     40.17 o 
   8  11   3       29.70        0.05     26.31 o 
  -7  12   3       12.05       98.03     33.23 o 
  -6  12   3        0.09       31.64     27.78 o 
  -5  12   3       70.86      123.00     31.37 o 
  -4  12   3       10.55       47.56     23.97 o 
  -3  12   3      199.29      248.52     32.57 o 
  -2  12   3      113.97      128.48     21.50 o 
  -1  12   3        2.93       -8.92     11.66 o 
   0  12   3       36.84       30.40     13.93 o 
   1  12   3        2.31       -8.26     21.76 o 
   2  12   3        0.78       -2.68     17.94 o 
   3  12   3       29.68       23.69     20.79 o 
   4  12   3      194.98      209.42     63.19 o 
   5  12   3      137.84      146.77     33.42 o 
   6  12   3       24.86       30.16     29.09 o 
   7  12   3        3.06      -27.51     24.05 o 
  -6  13   3        1.08       48.37     28.98 o 
  -5  13   3        2.97       30.98     24.87 o 
  -4  13   3        9.15       29.57     23.70 o 
  -3  13   3        0.94        7.41     18.97 o 
  -2  13   3       17.97       37.67     18.71 o 
  -1  13   3       33.96       32.09     14.99 o 
   0  13   3       25.68       23.39     15.80 o 
   1  13   3       86.94       52.61     19.23 o 
   2  13   3       73.56       57.27     27.73 o 
   3  13   3       10.19       16.33     23.41 o 
   4  13   3       44.03       26.83     24.91 o 
   5  13   3       42.50        4.74     25.81 o 
   6  13   3        3.63      -16.83     26.56 o 
  -5  14   3       33.39       72.31     32.02 o 
  -4  14   3        0.01       17.98     23.06 o 
  -3  14   3        9.21       24.19     18.78 o 
  -2  14   3        9.69       45.92     20.50 o 
  -1  14   3        7.47        9.82     18.42 o 
   0  14   3       14.15       -7.05     33.23 o 
   1  14   3        0.77        9.42     17.51 o 
   2  14   3       36.12       31.20     22.79 o 
   3  14   3        1.67       -2.62     22.07 o 
   4  14   3       27.73       -3.20     23.68 o 
  -2  15   3       26.08       33.85     20.34 o 
  -1  15   3       75.51       91.41     52.20 o 
   0  15   3        4.31      -32.49     29.88 o 
   1  15   3        2.36       12.30     23.63 o 
   2  15   3       28.73       45.23     31.73 o 
 -12   0   4        0.91       -1.12     41.64 o 
 -10   0   4        0.46      -32.07     31.31 o 
  -8   0   4      295.77      372.41     32.51 o 
  -6   0   4      455.12      483.95     25.06 o 
  -4   0   4    11524.57    11442.13    275.38 o 
  -2   0   4      599.93      592.86     22.70 o 
   0   0   4     2093.03     2042.08     95.98 o 
   2   0   4        1.95       -4.09     10.98 o 
   4   0   4      387.98      372.53     22.93 o 
   6   0   4      650.28      630.80     47.88 o 
   8   0   4        1.45       -6.25     39.79 o 
  10   0   4       23.67       10.58     44.39 o 
 -12   1   4        1.34        1.61     27.06 o 
 -11   1   4        1.69      -22.77     29.28 o 
 -10   1   4        0.49       -9.04     24.54 o 
  -9   1   4      178.87      193.80     37.15 o 
  -8   1   4       75.32       74.12     18.13 o 
  -7   1   4       41.99       32.07     11.65 o 
  -6   1   4     1257.54     1209.93     30.30 o 
  -5   1   4       10.32       12.14      8.30 o 
  -4   1   4     1462.89     1364.51     30.67 o 
  -3   1   4      302.14      293.60     14.98 o 
  -2   1   4     5933.82     5714.30     99.35 o 
  -1   1   4     3122.14     3100.43     80.49 o 
   0   1   4      680.80      605.52     18.91 o 
   1   1   4     6300.41     6285.21    132.22 o 
   2   1   4     1508.06     1510.45     38.07 o 
   3   1   4       42.57       25.51      8.65 o 
   4   1   4      818.71      808.71     25.77 o 
   5   1   4        0.01      -11.24      7.49 o 
   6   1   4     1929.76     1842.92     49.88 o 
   7   1   4       50.61       76.19     19.64 o 
   8   1   4       44.73       56.67     32.48 o 
   9   1   4        0.74       -4.23     27.40 o 
  10   1   4       16.50       -9.47     48.81 o 
  11   1   4        0.43      -20.55     28.06 o 
 -11   2   4        1.63      -16.76     25.50 o 
 -10   2   4        4.31       12.78     31.36 o 
  -9   2   4        0.99      -16.57     14.08 o 
  -8   2   4      286.08      285.07     27.31 o 
  -7   2   4       95.00      110.31     14.30 o 
  -6   2   4       34.51       19.80      9.84 o 
  -5   2   4        1.94       -0.30      7.91 o 
  -4   2   4      767.47      834.86     21.90 o 
  -3   2   4     1824.36     1767.65     40.14 o 
  -2   2   4     1686.11     1672.48     41.25 o 
  -1   2   4     7875.70     7643.32    226.67 o 
   0   2   4     1093.07      915.16     24.57 o 
   1   2   4    15759.59    15515.07    283.24 o 
   2   2   4     3116.87     3082.40     69.86 o 
   3   2   4      160.11      203.79     21.07 o 
   4   2   4      226.56      223.26     15.09 o 
   5   2   4       19.66       21.27      9.11 o 
   6   2   4       16.83        4.25     14.95 o 
   7   2   4      251.25      284.08     29.86 o 
   8   2   4      139.50      112.33     34.60 o 
   9   2   4        3.87       -3.90     27.77 o 
  10   2   4        3.67       29.72     33.39 o 
  11   2   4        9.02        6.34     31.66 o 
 -11   3   4        8.72      -28.86     25.39 o 
 -10   3   4        1.85        0.29     21.21 o 
  -9   3   4        6.54      -13.79     14.25 o 
  -8   3   4     1272.49     1129.65     41.52 o 
  -7   3   4       70.35       59.31     16.51 o 
  -6   3   4        0.96        0.26     10.13 o 
  -5   3   4       72.33       74.37     12.08 o 
  -4   3   4     1394.80     1337.95     33.98 o 
  -3   3   4     4235.95     4227.07     84.69 o 
  -2   3   4       11.09       -1.64      7.00 o 
  -1   3   4      596.99      581.55     23.68 o 
   0   3   4      922.40      845.97     29.41 o 
   1   3   4     1354.19     1272.94     29.84 o 
   2   3   4      104.81      137.54     12.56 o 
   3   3   4     1885.70     1850.57     46.68 o 
   4   3   4        0.24        1.81      7.92 o 
   5   3   4        0.22       -0.83      7.64 o 
   6   3   4        2.48      -14.22     11.89 o 
   7   3   4       11.32       10.64     16.19 o 
   8   3   4      353.63      380.31     35.86 o 
   9   3   4      166.05      129.15     37.03 o 
  10   3   4       20.67      -15.68     27.97 o 
  11   3   4       18.51        3.41     32.63 o 
 -11   4   4        0.00      -22.41     26.68 o 
 -10   4   4       76.59       89.82     22.10 o 
  -9   4   4      218.66      218.87     30.28 o 
  -8   4   4       21.27       10.82     16.60 o 
  -7   4   4       77.88       47.53     16.95 o 
  -6   4   4      510.19      490.44     22.47 o 
  -5   4   4       55.88       77.20     17.16 o 
  -4   4   4      960.68      876.71     25.98 o 
  -3   4   4      896.62     1026.55     30.38 o 
  -2   4   4      660.12      660.80     21.26 o 
  -1   4   4      892.21      960.27     33.55 o 
   0   4   4       87.91       93.22     14.29 o 
   1   4   4      246.59      267.56     19.77 o 
   2   4   4      160.15      209.51     19.36 o 
   3   4   4      195.22      254.18     28.88 o 
   4   4   4       12.06        0.96      8.30 o 
   5   4   4       56.43       43.57     16.29 o 
   6   4   4        0.15      -18.18     12.12 o 
   7   4   4        1.99       -6.44     15.94 o 
   8   4   4       39.90       43.03     19.66 o 
   9   4   4      685.64      713.24     67.61 o 
  10   4   4       45.09       49.75     31.44 o 
  11   4   4        0.18       23.78     34.60 o 
 -11   5   4        2.98      -12.49     19.65 o 
 -10   5   4        0.08       -6.60     17.14 o 
  -9   5   4      351.94      473.04     36.53 o 
  -8   5   4      494.42      575.08     38.33 o 
  -7   5   4       92.23      103.13     24.77 o 
  -6   5   4       11.14        6.11     12.05 o 
  -5   5   4       35.76       29.66      9.48 o 
  -4   5   4        6.36       -4.07      7.23 o 
  -3   5   4       27.64       41.31      9.47 o 
  -2   5   4       72.08       93.70     17.51 o 
  -1   5   4      217.93      227.59     12.82 o 
   0   5   4      365.12      397.40     20.32 o 
   1   5   4     2474.40     2525.64     59.50 o 
   2   5   4      358.15      351.32     14.35 o 
   3   5   4       65.29      111.99     13.51 o 
   4   5   4        6.51       -5.18      8.62 o 
   5   5   4        5.78       -5.66     12.76 o 
   6   5   4       86.78       53.57     18.83 o 
   7   5   4      795.42      738.27     37.95 o 
   8   5   4      299.71      286.68     33.39 o 
   9   5   4      222.08      291.59     51.86 o 
  10   5   4        0.00       -7.65     29.26 o 
 -11   6   4        6.25       -1.21     21.47 o 
 -10   6   4       19.37       10.51     18.23 o 
  -9   6   4      134.65      135.52     25.36 o 
  -8   6   4       47.35       42.18     18.77 o 
  -7   6   4      230.20      257.83     28.26 o 
  -6   6   4       39.51       38.10     13.95 o 
  -5   6   4       21.51       13.46      9.70 o 
  -4   6   4      457.65      440.95     18.74 o 
  -3   6   4      168.74      210.06     18.41 o 
  -2   6   4      396.17      384.78     18.74 o 
  -1   6   4     1926.19     1811.40     46.29 o 
   0   6   4       52.02       50.49     13.43 o 
   1   6   4      345.13      373.88     25.39 o 
   2   6   4       65.08       87.95     11.31 o 
   3   6   4       53.98       59.88     10.54 o 
   4   6   4      112.67      110.65     18.85 o 
   5   6   4      141.19      137.54     22.29 o 
   6   6   4      265.84      274.03     30.09 o 
   7   6   4       89.77       57.91     21.02 o 
   8   6   4      218.11      228.87     31.45 o 
   9   6   4      603.75      543.19     55.79 o 
  10   6   4       58.79       51.20     32.89 o 
 -10   7   4        6.92       -3.55     22.44 o 
  -9   7   4       71.25       49.28     24.95 o 
  -8   7   4        0.26      -22.56     15.04 o 
  -7   7   4      105.80       97.52     19.17 o 
  -6   7   4       23.29       -0.78     13.10 o 
  -5   7   4      164.12      200.88     21.88 o 
  -4   7   4       10.00       -2.67      9.47 o 
  -3   7   4       88.93      105.84     13.29 o 
  -2   7   4        8.16       -1.03      7.97 o 
  -1   7   4       59.03       52.85      9.80 o 
   0   7   4       67.06       71.70     15.90 o 
   1   7   4        2.25       -4.26     10.25 o 
   2   7   4      235.68      272.05     20.92 o 
   3   7   4        2.06      -12.30      8.20 o 
   4   7   4       45.82       27.73     15.44 o 
   5   7   4      120.45      110.04     21.07 o 
   6   7   4      122.52      136.13     24.19 o 
   7   7   4      517.61      573.05     60.66 o 
   8   7   4       56.85       76.78     23.99 o 
   9   7   4        2.33      -19.24     18.82 o 
  10   7   4        6.82      -14.70     22.10 o 
 -10   8   4        0.94       -1.83     21.34 o 
  -9   8   4        0.02        0.60     18.32 o 
  -8   8   4       31.73       57.29     20.15 o 
  -7   8   4        0.66      -10.20     15.75 o 
  -6   8   4      126.65      160.43     27.17 o 
  -5   8   4      105.92      114.75     23.98 o 
  -4   8   4       48.54       39.31     13.77 o 
  -3   8   4       39.44       36.46     16.61 o 
  -2   8   4       17.49       24.73     12.28 o 
  -1   8   4      324.15      351.78     32.21 o 
   0   8   4      610.00      586.60     24.34 o 
   1   8   4      728.98      753.38     32.26 o 
   2   8   4      190.06      265.36     34.15 o 
   3   8   4       11.40       -0.50     13.23 o 
   4   8   4       64.59       65.95     18.46 o 
   5   8   4       15.45       -4.67     15.08 o 
   6   8   4       15.60       16.23     17.69 o 
   7   8   4       10.07        5.78     18.46 o 
   8   8   4       25.66       23.31     21.33 o 
   9   8   4        5.30       -9.69     21.43 o 
  -9   9   4        4.61        7.38     19.86 o 
  -8   9   4        0.48      -25.50     17.00 o 
  -7   9   4      173.67      190.06     31.71 o 
  -6   9   4       26.16       49.27     24.79 o 
  -5   9   4     1101.46     1103.41     49.78 o 
  -4   9   4      104.48       89.29     37.11 o 
  -3   9   4      226.89      227.57     23.29 o 
  -2   9   4      371.87      433.08     28.58 o 
  -1   9   4      248.84      269.06     22.47 o 
   0   9   4       60.21       56.21     14.64 o 
   1   9   4       89.36       67.15     23.73 o 
   2   9   4      265.04      375.03     23.35 o 
   3   9   4       12.92       -9.21     17.35 o 
   4   9   4       12.29       -3.67     14.52 o 
   5   9   4        9.24       -3.63     15.58 o 
   6   9   4       12.01       -7.06     16.08 o 
   7   9   4       19.89       23.07     19.62 o 
   8   9   4        1.75       15.86     20.28 o 
   9   9   4        3.53      -15.86     19.48 o 
  -9  10   4       23.29       50.51     30.20 o 
  -8  10   4       20.62        5.89     22.27 o 
  -7  10   4       13.68        6.80     21.75 o 
  -6  10   4       22.51        1.18     19.86 o 
  -5  10   4       40.40       52.27     21.51 o 
  -4  10   4     1054.19     1114.38     49.74 o 
  -3  10   4       45.54       52.86     17.53 o 
  -2  10   4      952.56      880.71     52.62 o 
  -1  10   4        3.93       -3.44     12.18 o 
   0  10   4       90.20      105.40     21.73 o 
   1  10   4        0.04      -10.40     13.03 o 
   2  10   4        1.56      -24.08     16.05 o 
   3  10   4       24.35        6.35     19.08 o 
   4  10   4        3.50      -24.63     16.42 o 
   5  10   4       12.49        0.80     19.84 o 
   6  10   4       73.67       56.00     43.40 o 
   7  10   4       38.41        1.19     24.54 o 
   8  10   4        4.18      -26.27     22.82 o 
  -8  11   4        9.88       -4.26     25.10 o 
  -7  11   4       10.31        4.88     25.48 o 
  -6  11   4      109.20      137.87     31.74 o 
  -5  11   4      220.34      325.25     65.88 o 
  -4  11   4       50.28       40.35     23.82 o 
  -3  11   4      250.84      330.30     34.49 o 
  -2  11   4       79.27       87.70     19.25 o 
  -1  11   4        8.98       -9.02     11.78 o 
   0  11   4        4.31       -8.46     11.83 o 
   1  11   4        9.01       -8.52     12.24 o 
   2  11   4        5.31      -14.18     17.48 o 
   3  11   4      190.05      209.35     34.70 o 
   4  11   4      156.71       85.44     27.92 o 
   5  11   4        0.12       14.01     23.53 o 
   6  11   4        5.62      -21.27     20.64 o 
   7  11   4       11.66      -22.16     24.88 o 
  -7  12   4        0.97       -0.64     27.37 o 
  -6  12   4        0.84      -30.52     21.90 o 
  -5  12   4       12.88       26.34     24.38 o 
  -4  12   4      171.50      190.38     44.25 o 
  -3  12   4        0.78        6.24     18.14 o 
  -2  12   4        9.35      -13.54     13.13 o 
  -1  12   4       26.74       18.23     13.56 o 
   0  12   4       13.92       14.68     12.67 o 
   1  12   4        4.13        4.70     15.47 o 
   2  12   4        0.34        8.48     18.60 o 
   3  12   4       40.13        0.76     20.44 o 
   4  12   4       35.38       27.39     25.72 o 
   5  12   4        0.01      -12.29     23.20 o 
   6  12   4        0.05      -11.82     25.59 o 
   7  12   4        0.06       -0.53     27.14 o 
  -6  13   4        1.96       15.26     40.88 o 
  -5  13   4        2.21       18.21     23.45 o 
  -4  13   4        8.02       14.73     22.91 o 
  -3  13   4        1.98       -5.27     18.60 o 
  -2  13   4       18.70       -7.02     16.42 o 
  -1  13   4        0.00      -15.65     13.10 o 
   0  13   4       34.20       30.11     16.66 o 
   1  13   4       29.49       16.84     30.52 o 
   2  13   4        8.61      -12.91     25.95 o 
   3  13   4      103.97       65.08     40.12 o 
   4  13   4      238.97      212.31     39.21 o 
   5  13   4       45.96       52.67     28.31 o 
  -4  14   4        8.79       17.52     25.23 o 
  -3  14   4       31.63       30.97     22.81 o 
  -2  14   4       90.36      123.18     26.11 o 
  -1  14   4       48.61       28.61     17.35 o 
   0  14   4        2.25      -14.87     32.53 o 
   1  14   4        1.62        9.50     17.23 o 
   2  14   4       14.70       29.45     23.10 o 
   3  14   4       20.12       15.61     23.81 o 
   4  14   4       16.98       21.89     26.47 o 
  -2  15   4       73.22      124.92     28.15 o 
  -1  15   4        7.79        7.02     35.13 o 
   0  15   4       14.03        0.52     33.26 o 
   1  15   4        1.35        5.73     19.86 o 
 -11   0   5       29.60       46.59     40.56 o 
  -9   0   5       30.16       41.95     36.05 o 
  -7   0   5       37.94       34.05     17.64 o 
  -5   0   5     3581.30     3685.46    100.01 o 
  -3   0   5      297.72      299.17     23.96 o 
  -1   0   5      359.53      296.39     29.53 o 
   1   0   5     6107.48     5765.72    174.04 o 
   3   0   5     3277.23     3242.27    105.97 o 
   5   0   5     2028.56     1952.95     72.61 o 
   7   0   5       39.40       46.77     40.80 o 
   9   0   5        0.00       -5.90     36.72 o 
  11   0   5       80.86       55.57     53.75 o 
 -11   1   5      125.45      157.50     40.44 o 
 -10   1   5        3.31      -21.47     20.83 o 
  -9   1   5        0.84      -20.22     16.33 o 
  -8   1   5      601.38      567.76     27.75 o 
  -7   1   5      344.76      430.88     23.24 o 
  -6   1   5       69.08       66.30     12.14 o 
  -5   1   5     1759.54     1702.51     38.21 o 
  -4   1   5      660.27      641.45     19.24 o 
  -3   1   5      547.41      537.99     16.49 o 
  -2   1   5       17.19       34.67      9.21 o 
  -1   1   5      356.22      329.81     22.17 o 
   0   1   5     1346.77     1269.54     37.73 o 
   1   1   5     1711.49     1627.61     40.63 o 
   2   1   5      511.66      478.43     18.20 o 
   3   1   5      242.81      298.17     19.04 o 
   4   1   5       80.36       78.78     12.73 o 
   5   1   5      767.32      798.06     27.45 o 
   6   1   5       16.16       -0.65     11.04 o 
   7   1   5      380.73      410.07     31.45 o 
   8   1   5       32.25       -5.16     27.50 o 
   9   1   5       61.33       67.79     33.84 o 
  10   1   5       26.93      -20.33     26.64 o 
  11   1   5        2.26       -4.94     32.13 o 
 -11   2   5        1.44       -3.00     24.84 o 
 -10   2   5        1.93        4.06     24.03 o 
  -9   2   5       19.96        8.28     15.79 o 
  -8   2   5      896.09      858.05     35.38 o 
  -7   2   5      425.96      526.65     25.44 o 
  -6   2   5      299.34      314.82     19.36 o 
  -5   2   5      185.58      228.63     15.68 o 
  -4   2   5      474.73      502.69     18.67 o 
  -3   2   5      860.06      835.33     23.80 o 
  -2   2   5        0.12       15.47      9.32 o 
  -1   2   5     1024.08      959.22     33.49 o 
   0   2   5     1749.31     1814.75     43.84 o 
   1   2   5     1083.28     1005.05     28.17 o 
   2   2   5     8904.59     8931.53    187.62 o 
   3   2   5      234.28      239.37     16.10 o 
   4   2   5       74.72       76.80     12.21 o 
   5   2   5       30.28       25.46     11.15 o 
   6   2   5       58.19       61.23     18.53 o 
   7   2   5      104.73      121.27     22.76 o 
   8   2   5        1.23       16.27     28.66 o 
   9   2   5      108.83      107.76     37.93 o 
  10   2   5        3.14      -31.44     29.32 o 
  11   2   5        6.12       35.86     34.80 o 
 -11   3   5        1.47        1.53     27.13 o 
 -10   3   5       25.78       11.90     21.65 o 
  -9   3   5       23.68       15.05     16.97 o 
  -8   3   5      220.46      251.62     26.92 o 
  -7   3   5        8.15       20.19     14.90 o 
  -6   3   5       41.34       47.94     18.26 o 
  -5   3   5      241.90      303.17     19.93 o 
  -4   3   5      150.85      199.86     15.97 o 
  -3   3   5       34.10       49.23     11.06 o 
  -2   3   5     2029.27     2058.11     50.14 o 
  -1   3   5       30.30       30.31     13.91 o 
   0   3   5       36.25       36.15     12.84 o 
   1   3   5     1195.47     1227.92     29.77 o 
   2   3   5      425.09      425.05     17.47 o 
   3   3   5     2364.93     2107.28     53.01 o 
   4   3   5      377.30      381.18     32.82 o 
   5   3   5       59.20       47.76     12.13 o 
   6   3   5       11.01        5.32     15.33 o 
   7   3   5       60.63       29.28     18.55 o 
   8   3   5       26.81       11.70     18.08 o 
   9   3   5       37.46       35.17     49.88 o 
  10   3   5       51.03        0.98     32.43 o 
  11   3   5        3.95      -21.71     31.42 o 
 -11   4   5        1.21       13.87     28.57 o 
 -10   4   5        8.51        9.24     17.82 o 
  -9   4   5       50.64       34.97     17.97 o 
  -8   4   5      102.24       99.92     21.01 o 
  -7   4   5       17.70       10.48     15.08 o 
  -6   4   5       18.36       30.68     12.12 o 
  -5   4   5       59.38       64.55     12.57 o 
  -4   4   5       71.36       71.92     11.76 o 
  -3   4   5      284.35      276.65     17.10 o 
  -2   4   5      407.18      417.03     16.28 o 
  -1   4   5        0.26       -0.51     10.28 o 
   0   4   5      707.42      639.29     26.58 o 
   1   4   5      575.12      573.30     19.91 o 
   2   4   5      287.60      318.02     24.22 o 
   3   4   5      204.80      197.98     16.93 o 
   4   4   5       11.61       12.33      9.93 o 
   5   4   5      186.65      183.24     24.06 o 
   6   4   5      122.81      116.67     22.50 o 
   7   4   5      169.51      169.78     26.90 o 
   8   4   5        0.20       -9.13     16.61 o 
   9   4   5      333.89      433.57     55.43 o 
  10   4   5        3.92      -25.24     27.15 o 
  11   4   5        0.44      -27.38     26.73 o 
 -11   5   5        0.99      -32.47     42.37 o 
 -10   5   5       55.99       95.42     24.04 o 
  -9   5   5       10.71        2.58     17.12 o 
  -8   5   5       24.67        8.84     16.61 o 
  -7   5   5        4.09        3.77     15.35 o 
  -6   5   5        8.56       -1.09     12.81 o 
  -5   5   5       61.20       52.00     12.74 o 
  -4   5   5        0.37       -7.40      9.43 o 
  -3   5   5      442.99      447.18     23.79 o 
  -2   5   5      883.40      946.46     28.24 o 
  -1   5   5       90.01      103.08     16.97 o 
   0   5   5        9.60        8.85     11.00 o 
   1   5   5      852.63      854.98     26.37 o 
   2   5   5        3.92       -4.36      7.66 o 
   3   5   5      343.87      369.13     19.35 o 
   4   5   5       66.45       82.33     18.43 o 
   5   5   5        6.85      -18.74     12.49 o 
   6   5   5      795.59      781.76     45.16 o 
   7   5   5       16.86       11.89     18.14 o 
   8   5   5       69.06       50.10     21.94 o 
   9   5   5        1.39      -26.29     17.52 o 
  10   5   5       18.47       -4.96     30.36 o 
 -10   6   5       19.70       -4.28     22.18 o 
  -9   6   5        2.93       14.31     20.47 o 
  -8   6   5       69.19       77.56     23.98 o 
  -7   6   5       56.33       57.33     18.48 o 
  -6   6   5       31.24        8.16     14.91 o 
  -5   6   5       19.86       19.81     12.93 o 
  -4   6   5       20.26       29.68     11.85 o 
  -3   6   5      282.12      304.01     24.08 o 
  -2   6   5      602.07      598.00     21.58 o 
  -1   6   5       11.47       30.74      8.17 o 
   0   6   5      153.33      171.72     24.98 o 
   1   6   5        3.51       -3.74     11.02 o 
   2   6   5      216.56      277.67     21.02 o 
   3   6   5      168.95      243.59     23.29 o 
   4   6   5        3.97       -5.44     14.66 o 
   5   6   5      144.74      151.66     24.02 o 
   6   6   5      255.66      298.27     31.50 o 
   7   6   5      507.29      537.67     42.55 o 
   8   6   5      207.53      203.45     30.76 o 
   9   6   5        0.38       -7.07     21.74 o 
  10   6   5        1.58       -8.24     45.70 o 
 -10   7   5       21.16      -10.85     21.28 o 
  -9   7   5        1.81       -9.06     19.32 o 
  -8   7   5       34.37       28.93     20.50 o 
  -7   7   5        6.98       -7.36     16.62 o 
  -6   7   5      105.69       83.94     30.87 o 
  -5   7   5      182.27      187.52     34.13 o 
  -4   7   5        5.24      -11.42     12.70 o 
  -3   7   5        0.99       -4.12     13.09 o 
  -2   7   5        2.78      -14.98     11.09 o 
  -1   7   5      272.65      325.68     27.20 o 
   0   7   5        8.28       17.55     13.08 o 
   1   7   5       65.33       57.14     15.24 o 
   2   7   5       16.61       24.74     12.03 o 
   3   7   5       21.47       23.38     12.01 o 
   4   7   5       22.05       16.88     14.07 o 
   5   7   5        1.84      -11.08     14.74 o 
   6   7   5      477.35      547.84     59.18 o 
   7   7   5        1.55       -6.51     18.04 o 
   8   7   5       23.28        2.26     18.71 o 
   9   7   5        2.86       -0.30     20.31 o 
  10   7   5        0.77      -14.75     20.66 o 
 -10   8   5       13.44       -8.02     24.12 o 
  -9   8   5        3.60        2.18     20.19 o 
  -8   8   5        6.52       11.00     19.36 o 
  -7   8   5      148.37       92.46     31.63 o 
  -6   8   5       20.05       11.22     20.02 o 
  -5   8   5      135.03      126.69     26.10 o 
  -4   8   5      256.44      302.40     38.22 o 
  -3   8   5        2.20        1.89     12.05 o 
  -2   8   5      144.27      147.73     21.96 o 
  -1   8   5        9.88        1.79     12.14 o 
   0   8   5     1031.75      947.82     41.97 o 
   1   8   5      233.48      245.41     50.91 o 
   2   8   5        2.32      -15.15     10.10 o 
   3   8   5      102.95      100.79     20.10 o 
   4   8   5       45.84       42.65     17.29 o 
   5   8   5       42.22       71.98     27.22 o 
   6   8   5       11.92       -8.97     16.14 o 
   7   8   5        4.08       -1.60     28.91 o 
   8   8   5       24.46      -25.68     17.12 o 
   9   8   5       41.60       67.32     25.43 o 
  -9   9   5        1.08       -7.92     21.48 o 
  -8   9   5        2.28      -14.08     27.48 o 
  -7   9   5       23.68        0.84     25.96 o 
  -6   9   5        5.56       10.16     20.41 o 
  -5   9   5      170.48      241.42     45.51 o 
  -4   9   5      238.99      286.44     32.32 o 
  -3   9   5      160.77      149.11     31.70 o 
  -2   9   5      218.96      277.11     28.49 o 
  -1   9   5      439.97      521.40     37.37 o 
   0   9   5        1.17       -5.96     14.01 o 
   1   9   5      316.70      379.52     31.54 o 
   2   9   5       12.66      -14.59     11.06 o 
   3   9   5        3.91       -8.17     19.25 o 
   4   9   5       38.57       36.98     23.72 o 
   5   9   5       49.49       25.40     23.29 o 
   6   9   5       15.51       18.30     22.84 o 
   7   9   5        3.81        8.55     24.87 o 
   8   9   5       20.93       -7.82     23.78 o 
   9   9   5        1.33       -1.29     27.61 o 
  -8  10   5       25.19       -4.35     24.88 o 
  -7  10   5      248.63      302.91     39.07 o 
  -6  10   5       55.58       82.30     38.99 o 
  -5  10   5      550.66      722.79     55.95 o 
  -4  10   5      324.26      409.19     37.79 o 
  -3  10   5        6.14       -9.07     13.26 o 
  -2  10   5      261.72      279.31     26.16 o 
  -1  10   5        5.30       10.69     16.18 o 
   0  10   5       50.30       58.96     19.72 o 
   1  10   5       14.05        7.70     15.76 o 
   2  10   5       22.68        4.87     20.69 o 
   3  10   5      108.82      134.30     50.73 o 
   4  10   5      106.80       98.86     29.75 o 
   5  10   5       17.19       -0.36     30.43 o 
   6  10   5        1.69       13.04     23.55 o 
   7  10   5       54.05       45.95     28.43 o 
   8  10   5        0.00      -35.46     24.67 o 
  -8  11   5       49.11      101.92     39.58 o 
  -7  11   5       16.00       -4.44     24.42 o 
  -6  11   5       68.62      102.57     29.52 o 
  -5  11   5       84.77      143.09     30.00 o 
  -4  11   5       13.11       12.22     19.14 o 
  -3  11   5        0.13      -24.12     16.50 o 
  -2  11   5      308.05      323.76     29.49 o 
  -1  11   5      163.07      133.87     25.22 o 
   0  11   5        7.26       -9.62     16.57 o 
   1  11   5      118.78      121.57     27.78 o 
   2  11   5        6.60       10.01     18.74 o 
   3  11   5      161.31      124.60     30.35 o 
   4  11   5        6.52      -10.95     20.10 o 
   5  11   5      114.59      104.77     33.16 o 
   6  11   5        2.14        4.65     23.99 o 
   7  11   5        0.00       17.17     26.67 o 
  -7  12   5       10.98       -3.43     32.97 o 
  -6  12   5       45.90       32.98     26.28 o 
  -5  12   5        6.41       14.88     22.73 o 
  -4  12   5       29.35       22.11     21.55 o 
  -3  12   5      160.55      211.96     30.18 o 
  -2  12   5        2.14       -9.13     13.28 o 
  -1  12   5        7.06       16.26     17.64 o 
   0  12   5       49.41       61.92     19.43 o 
   1  12   5       94.63      100.65     29.16 o 
   2  12   5       34.23       29.78     27.56 o 
   3  12   5       70.65       60.93     24.95 o 
   4  12   5       63.53       61.53     28.16 o 
   5  12   5       37.64       17.61     26.21 o 
   6  12   5        4.94      -25.20     23.41 o 
  -6  13   5        0.02      -40.00     26.67 o 
  -5  13   5       72.40       88.56     30.03 o 
  -4  13   5        6.99      -10.96     20.21 o 
  -3  13   5        9.23       -1.59     19.15 o 
  -2  13   5        2.25      -22.80     15.20 o 
  -1  13   5        6.68       14.33     18.69 o 
   0  13   5       14.36       -1.69     18.91 o 
   1  13   5        1.69        5.63     17.38 o 
   2  13   5       17.19       12.06     20.14 o 
   3  13   5       16.89       28.40     24.88 o 
   4  13   5        8.76        8.69     25.04 o 
   5  13   5        7.10       -3.62     39.75 o 
  -4  14   5        1.57        8.69     27.18 o 
  -3  14   5        9.22        3.98     19.97 o 
  -2  14   5        0.60      -10.45     49.79 o 
  -1  14   5        7.20       12.89     18.44 o 
   0  14   5        6.94        3.53     33.93 o 
   1  14   5       11.28       22.98     18.32 o 
   2  14   5       18.93       42.47     24.73 o 
   3  14   5       11.01        3.02     23.14 o 
 -10   0   6        4.47       -3.14     32.28 o 
  -8   0   6       49.01       46.64     21.41 o 
  -6   0   6      280.28      275.21     41.74 o 
  -4   0   6     1167.88      986.61     36.86 o 
  -2   0   6       39.69       31.81     25.13 o 
   0   0   6      280.38      305.15     33.96 o 
   2   0   6     1330.49     1367.76     52.89 o 
   4   0   6        0.22      -11.44     12.29 o 
   6   0   6      465.37      430.91     32.96 o 
   8   0   6        4.65       11.87     36.30 o 
  10   0   6       28.62       -2.02     40.49 o 
 -11   1   6        9.37       33.03     26.96 o 
 -10   1   6        7.27      -11.42     22.08 o 
  -9   1   6       52.38       50.45     17.86 o 
  -8   1   6        0.81       -7.00     13.26 o 
  -7   1   6     1104.27     1082.09     30.86 o 
  -6   1   6      509.95      467.72     20.98 o 
  -5   1   6       81.59       87.10     12.59 o 
  -4   1   6     1462.56     1488.51     34.37 o 
  -3   1   6        0.02        4.56      8.69 o 
  -2   1   6       36.68       38.77     13.44 o 
  -1   1   6      132.90      174.89     19.00 o 
   0   1   6      208.34      238.58     25.09 o 
   1   1   6       20.04       10.10      9.93 o 
   2   1   6     1421.33     1489.38     39.88 o 
   3   1   6        1.29      -12.08      8.05 o 
   4   1   6      193.57      234.66     22.79 o 
   5   1   6      178.22      203.36     22.45 o 
   6   1   6       94.92      105.20     16.07 o 
   7   1   6      255.43      302.83     37.34 o 
   8   1   6        1.90       12.32     27.44 o 
   9   1   6        0.10      -24.24     28.25 o 
  10   1   6        9.55      -22.78     28.38 o 
  11   1   6        0.00      -22.66     31.50 o 
 -11   2   6        0.02      -17.18     24.25 o 
 -10   2   6        8.71        7.29     24.90 o 
  -9   2   6        7.42       -7.84     15.59 o 
  -8   2   6        1.24      -21.55     14.37 o 
  -7   2   6        2.12       -6.25     11.19 o 
  -6   2   6       74.66       74.54     13.03 o 
  -5   2   6      112.20      148.11     14.36 o 
  -4   2   6      415.58      455.80     18.17 o 
  -3   2   6       64.80       47.71     12.49 o 
  -2   2   6     1542.82     1536.06     49.17 o 
  -1   2   6       69.06       71.98     14.78 o 
   0   2   6        3.57       -9.27      6.84 o 
   1   2   6      554.12      476.46     18.33 o 
   2   2   6     3057.10     2935.91     72.28 o 
   3   2   6       50.20       48.57     12.59 o 
   4   2   6      228.10      332.91     22.08 o 
   5   2   6       31.44       29.76     12.39 o 
   6   2   6      282.28      305.32     44.57 o 
   7   2   6      180.90      193.14     32.26 o 
   8   2   6       26.50       22.68     28.97 o 
   9   2   6        6.75        1.67     30.17 o 
  10   2   6        5.99      -36.73     24.49 o 
  11   2   6       12.57      -44.72     29.81 o 
 -11   3   6        1.38      -25.69     23.95 o 
 -10   3   6       24.91       16.40     18.07 o 
  -9   3   6       98.78       92.96     21.74 o 
  -8   3   6     1041.51      926.87     39.06 o 
  -7   3   6     1266.15     1175.42     47.14 o 
  -6   3   6        8.74        2.62     10.54 o 
  -5   3   6       65.30       56.97     12.30 o 
  -4   3   6      188.07      211.68     19.00 o 
  -3   3   6      591.88      641.56     22.99 o 
  -2   3   6      362.43      386.90     39.74 o 
  -1   3   6      264.49      399.19     24.66 o 
   0   3   6       23.85       20.94      7.41 o 
   1   3   6        0.06       -1.56      7.08 o 
   2   3   6     3348.67     3334.53     89.24 o 
   3   3   6       40.83       42.91     11.77 o 
   4   3   6        3.83       -6.30      9.86 o 
   5   3   6      214.70      229.06     41.34 o 
   6   3   6        6.64       11.01     16.56 o 
   7   3   6      229.18      206.99     28.67 o 
   8   3   6      192.33      164.48     27.95 o 
   9   3   6        1.44      -27.00     26.68 o 
  10   3   6       30.47       -3.59     39.44 o 
 -11   4   6        6.55       23.77     36.93 o 
 -10   4   6        0.06       -2.55     17.42 o 
  -9   4   6       67.41       86.35     20.53 o 
  -8   4   6        0.79      -20.34     13.56 o 
  -7   4   6       17.66       17.28     15.79 o 
  -6   4   6       10.13        1.90     11.05 o 
  -5   4   6        3.08       -5.39      9.93 o 
  -4   4   6       15.76       32.02     12.06 o 
  -3   4   6     2087.14     2085.96     53.14 o 
  -2   4   6     1873.51     1845.51     57.90 o 
  -1   4   6      408.78      423.45     22.79 o 
   0   4   6      329.96      404.86     29.04 o 
   1   4   6       42.33       51.76     10.27 o 
   2   4   6     2237.15     2357.31     58.74 o 
   3   4   6      595.45      578.38     22.95 o 
   4   4   6      831.56      806.37     28.57 o 
   5   4   6      175.01      167.97     23.56 o 
   6   4   6        0.57       -8.08     15.11 o 
   7   4   6      186.21      211.85     30.14 o 
   8   4   6        4.76      -24.12     16.08 o 
   9   4   6       34.09       11.92     27.62 o 
  10   4   6       68.24       54.87     37.60 o 
 -11   5   6        0.08        2.21     30.25 o 
 -10   5   6        0.42        3.33     21.00 o 
  -9   5   6       36.05       11.33     19.42 o 
  -8   5   6      404.63      436.90     49.60 o 
  -7   5   6       61.77       54.81     18.81 o 
  -6   5   6        2.24       -5.43     10.92 o 
  -5   5   6       85.68       97.09     16.34 o 
  -4   5   6      337.62      374.82     22.25 o 
  -3   5   6     1343.67     1364.29     39.08 o 
  -2   5   6      504.66      467.04     24.98 o 
  -1   5   6      132.90      160.17     25.82 o 
   0   5   6       12.36        7.01     12.20 o 
   1   5   6      246.49      261.54     20.14 o 
   2   5   6       97.15      109.06     12.57 o 
   3   5   6     1058.51     1023.55     32.86 o 
   4   5   6       11.53       -9.19     13.05 o 
   5   5   6       31.88       16.19     16.51 o 
   6   5   6       61.99       81.20     22.30 o 
   7   5   6      133.15      148.76     26.56 o 
   8   5   6      266.54      362.58     52.07 o 
   9   5   6        1.11       -5.91     19.09 o 
  10   5   6       24.79       12.20     33.18 o 
 -10   6   6       12.76      -10.28     21.03 o 
  -9   6   6       40.88       38.29     23.45 o 
  -8   6   6       16.09       20.95     20.37 o 
  -7   6   6       59.67       57.79     22.20 o 
  -6   6   6       28.17       33.23     20.00 o 
  -5   6   6        0.66       -2.16     14.13 o 
  -4   6   6       83.89       91.79     19.59 o 
  -3   6   6      130.82      136.31     21.03 o 
  -2   6   6       35.02       53.66     16.26 o 
  -1   6   6      736.91      759.88     33.37 o 
   0   6   6      125.94      172.90     21.83 o 
   1   6   6       31.90       23.94     13.53 o 
   2   6   6       20.97       15.46      9.43 o 
   3   6   6        9.81       17.82     11.38 o 
   4   6   6       88.52       66.57     22.00 o 
   5   6   6      444.14      467.02     36.71 o 
   6   6   6      142.85      235.11     46.49 o 
   7   6   6        2.07       -1.11     20.77 o 
   8   6   6       45.50       37.21     21.80 o 
   9   6   6        1.73      -12.39     18.57 o 
  10   6   6        0.89      -12.01     28.45 o 
 -10   7   6        3.42        9.88     24.48 o 
  -9   7   6        3.30      -13.68     18.73 o 
  -8   7   6        0.00        5.25     19.68 o 
  -7   7   6        0.93      -11.12     22.90 o 
  -6   7   6       93.30      100.76     31.08 o 
  -5   7   6        0.31       -5.28     15.60 o 
  -4   7   6       16.46       11.44     15.70 o 
  -3   7   6       93.05       84.84     19.55 o 
  -2   7   6       73.71       51.02     21.37 o 
  -1   7   6      132.23      173.06     22.86 o 
   0   7   6       52.77       39.88     16.45 o 
   1   7   6       97.03      132.83     20.57 o 
   2   7   6      222.87      204.65     20.30 o 
   3   7   6       11.68        2.07     10.37 o 
   4   7   6      104.84      163.24     23.74 o 
   5   7   6        7.04      -20.56     13.70 o 
   6   7   6       35.28       48.23     26.65 o 
   7   7   6        7.74      -13.98     18.91 o 
   8   7   6        8.34        7.15     19.68 o 
   9   7   6        6.18      -20.25     20.07 o 
  -9   8   6       63.71       55.17     25.72 o 
  -8   8   6        4.76       14.96     25.20 o 
  -7   8   6      139.42      171.28     39.32 o 
  -6   8   6        5.94      -22.29     23.51 o 
  -5   8   6        1.97      -16.14     46.58 o 
  -4   8   6      312.12      374.72     34.17 o 
  -3   8   6       78.40       77.27     19.25 o 
  -2   8   6        2.77       -0.31     14.05 o 
  -1   8   6      219.39      202.03     25.54 o 
   0   8   6        1.95        3.72     14.68 o 
   1   8   6       67.35       73.93     17.98 o 
   2   8   6       17.03        0.50     12.80 o 
   3   8   6        0.27        6.49     20.88 o 
   4   8   6       32.35        1.60     21.56 o 
   5   8   6        5.35      -15.96     21.01 o 
   6   8   6       54.86       44.43     25.63 o 
   7   8   6        0.02       -5.02     22.22 o 
   8   8   6        6.77      -22.32     22.39 o 
   9   8   6       22.08       21.17     27.42 o 
  -9   9   6       23.31       19.98     32.84 o 
  -8   9   6       34.28       53.45     42.27 o 
  -7   9   6      175.27      177.38     41.00 o 
  -6   9   6       70.60       60.33     30.46 o 
  -5   9   6        8.57      -30.96     20.64 o 
  -4   9   6      308.27      330.93     34.14 o 
  -3   9   6        6.47        0.63     15.22 o 
  -2   9   6      324.71      403.56     34.94 o 
  -1   9   6       20.61        5.10     15.97 o 
   0   9   6        1.15      -20.09     13.43 o 
   1   9   6       33.55       42.65     18.62 o 
   2   9   6       49.27       59.85     16.40 o 
   3   9   6        2.03       -4.93     17.20 o 
   4   9   6        8.35      -23.13     28.58 o 
   5   9   6        0.63        2.72     23.46 o 
   6   9   6       20.78      -29.09     19.64 o 
   7   9   6       54.99       36.77     31.87 o 
   8   9   6        0.01       -8.91     23.54 o 
  -8  10   6       15.32        5.92     28.80 o 
  -7  10   6       10.68       -8.35     33.14 o 
  -6  10   6        2.04       43.33     28.61 o 
  -5  10   6       51.86       54.59     30.24 o 
  -4  10   6      189.00      241.29     41.25 o 
  -3  10   6      100.00       80.89     21.61 o 
  -2  10   6      451.66      525.61     36.23 o 
  -1  10   6      622.15      597.46     34.04 o 
   0  10   6       53.83       29.83     19.45 o 
   1  10   6      226.47      317.28     30.97 o 
   2  10   6        0.50      -13.98     37.92 o 
   3  10   6      260.60      227.38     37.76 o 
   4  10   6       17.89      -15.46     20.45 o 
   5  10   6        8.29       -7.48     21.20 o 
   6  10   6       19.98       17.43     24.91 o 
   7  10   6       33.08       14.65     25.79 o 
   8  10   6        1.42      -33.48     22.32 o 
  -7  11   6       19.08       -7.66     29.37 o 
  -6  11   6       82.26      150.39     40.22 o 
  -5  11   6       16.17       -4.32     25.18 o 
  -4  11   6      653.22      806.41     68.06 o 
  -3  11   6        8.02       -3.49     18.05 o 
  -2  11   6        2.53       -8.13     15.39 o 
  -1  11   6       27.38       14.21     17.21 o 
   0  11   6       25.09       20.56     17.15 o 
   1  11   6       61.82       30.10     57.26 o 
   2  11   6       13.94        9.02     18.78 o 
   3  11   6        2.45      -25.60     18.97 o 
   4  11   6       15.34       21.15     27.85 o 
   5  11   6       11.22      -15.65     22.39 o 
   6  11   6        0.06       24.90     27.65 o 
   7  11   6        0.00       24.06     28.77 o 
  -6  12   6        6.40        0.65     29.56 o 
  -5  12   6       75.52       65.68     33.81 o 
  -4  12   6       29.84       20.80     27.00 o 
  -3  12   6        0.84        9.65     25.06 o 
  -2  12   6       71.67       62.30     20.30 o 
  -1  12   6        2.85       -5.59     16.23 o 
   0  12   6        4.95       -9.23     24.80 o 
   1  12   6       27.61       34.43     22.43 o 
   2  12   6        3.22        9.31     19.18 o 
   3  12   6      108.75       76.17     27.68 o 
   4  12   6       15.76        6.49     24.38 o 
   5  12   6        1.73       -6.45     25.45 o 
   6  12   6        8.54      -26.62     24.70 o 
  -5  13   6       11.07       -6.87     35.41 o 
  -4  13   6       10.61      -23.51     27.05 o 
  -3  13   6        9.93       29.05     26.91 o 
  -2  13   6       62.01       68.03     28.91 o 
  -1  13   6       25.18       16.84     17.76 o 
   0  13   6        2.62        6.21     32.98 o 
   1  13   6        0.11        0.77     31.78 o 
   2  13   6        1.09        5.75     19.34 o 
   3  13   6       51.73       45.73     26.13 o 
   4  13   6        0.82       -8.16     41.76 o 
   5  13   6       45.35       16.58     28.91 o 
  -3  14   6        5.63       31.08     46.26 o 
  -2  14   6       50.52       56.66     27.58 o 
  -1  14   6        9.87      -21.27     41.57 o 
   0  14   6       17.86      -37.38     33.64 o 
   1  14   6        0.21       30.04     19.80 o 
   2  14   6        2.45       12.10     32.32 o 
   3  14   6        1.13        0.93     31.52 o 
 -11   0   7       22.34        2.06     36.47 o 
  -9   0   7       51.55       40.87     32.49 o 
  -7   0   7     6072.60     5785.99    155.23 o 
  -5   0   7      496.70      475.60     26.46 o 
  -3   0   7       45.75       53.99     19.29 o 
  -1   0   7      619.21      586.24     46.56 o 
   1   0   7     1003.20     1057.47     46.14 o 
   3   0   7     3647.92     3657.09    121.23 o 
   5   0   7        0.14      -12.40     14.61 o 
   7   0   7      449.27      652.80     85.44 o 
   9   0   7      190.94      129.24     54.34 o 
 -11   1   7        9.07      -19.33     22.02 o 
 -10   1   7       11.98       15.85     24.80 o 
  -9   1   7        7.37        0.12     16.32 o 
  -8   1   7       59.43       42.68     15.01 o 
  -7   1   7      428.35      543.02     28.00 o 
  -6   1   7       21.51       14.05     11.38 o 
  -5   1   7     1510.84     1451.19     35.78 o 
  -4   1   7       55.75       58.93     11.33 o 
  -3   1   7        9.78       12.03     14.20 o 
  -2   1   7      821.19      765.08     32.23 o 
  -1   1   7      267.79      287.15     24.55 o 
   0   1   7      163.05      230.30     19.49 o 
   1   1   7     1101.95     1067.11     31.77 o 
   2   1   7      134.85      174.18     16.12 o 
   3   1   7        7.38       -9.88      9.06 o 
   4   1   7      228.10      245.45     20.04 o 
   5   1   7       36.32       33.20     13.27 o 
   6   1   7       59.36       61.81     19.25 o 
   7   1   7      198.95      231.81     29.41 o 
   8   1   7      127.66      120.24     36.95 o 
   9   1   7       36.59       -5.48     27.70 o 
  10   1   7       10.25       -9.63     31.76 o 
 -11   2   7        7.15       27.82     27.32 o 
 -10   2   7        0.83      -14.31     20.92 o 
  -9   2   7       32.78       28.59     18.01 o 
  -8   2   7       13.28      -12.16     14.80 o 
  -7   2   7     2666.17     2390.17     53.84 o 
  -6   2   7      109.25      109.65     15.41 o 
  -5   2   7       73.39       80.91     14.66 o 
  -4   2   7      252.29      303.76     22.08 o 
  -3   2   7       53.35       52.73     14.69 o 
  -2   2   7     1096.42      998.18     38.06 o 
  -1   2   7      221.34      243.76     22.92 o 
   0   2   7       30.86       31.65      9.50 o 
   1   2   7     1331.90     1247.17     35.47 o 
   2   2   7     4051.07     3960.38     91.20 o 
   3   2   7     1185.82     1085.73     34.93 o 
   4   2   7       37.14       24.52     12.14 o 
   5   2   7       26.99       29.62     13.47 o 
   6   2   7      140.76      157.84     24.64 o 
   7   2   7       97.13       98.55     23.40 o 
   8   2   7        7.46       12.79     27.51 o 
   9   2   7      272.69      354.92     54.06 o 
  10   2   7       13.02      -20.02     27.35 o 
 -11   3   7        0.53      -29.81     30.22 o 
 -10   3   7       35.53       37.97     19.75 o 
  -9   3   7      116.80       96.34     22.36 o 
  -8   3   7        9.20      -11.81     15.30 o 
  -7   3   7      108.63      145.83     19.74 o 
  -6   3   7        4.16        8.95     12.65 o 
  -5   3   7      105.45      110.90     15.16 o 
  -4   3   7        8.61       11.37     10.87 o 
  -3   3   7     2604.33     2397.13     60.01 o 
  -2   3   7     2177.20     2342.94     70.30 o 
  -1   3   7      727.16      718.93     22.89 o 
   0   3   7      171.42      159.16     13.01 o 
   1   3   7      181.76      176.22     15.60 o 
   2   3   7     1365.09     1363.57     39.16 o 
   3   3   7      884.38      883.09     30.14 o 
   4   3   7        0.12      -12.09     10.43 o 
   5   3   7      265.74      233.12     26.85 o 
   6   3   7        1.81       -5.66     15.64 o 
   7   3   7      100.93      128.35     36.70 o 
   8   3   7        0.01       -7.18     25.40 o 
   9   3   7       15.07       -8.94     40.94 o 
  10   3   7        5.24      -30.23     27.15 o 
 -11   4   7        0.05        6.67     39.82 o 
 -10   4   7       41.85       16.49     22.90 o 
  -9   4   7        0.19        1.26     19.49 o 
  -8   4   7      124.86      140.78     27.93 o 
  -7   4   7      122.58      122.68     21.49 o 
  -6   4   7        1.09      -15.24     11.41 o 
  -5   4   7      124.25      132.74     18.57 o 
  -4   4   7      281.52      303.51     42.51 o 
  -3   4   7       47.19       56.34     11.35 o 
  -2   4   7        5.32      -16.28     11.57 o 
  -1   4   7      291.50      333.57     27.09 o 
   0   4   7       52.05       67.64     16.14 o 
   1   4   7      698.17      658.42     21.19 o 
   2   4   7      290.84      293.99     30.66 o 
   3   4   7     1842.85     1875.26     51.38 o 
   4   4   7      289.80      325.63     22.03 o 
   5   4   7       83.51       82.77     20.79 o 
   6   4   7      531.87      531.03     36.89 o 
   7   4   7        0.54      -17.44     17.08 o 
   8   4   7        8.54       -3.66     18.90 o 
   9   4   7       86.36      114.94     37.80 o 
  10   4   7       64.48       14.34     32.75 o 
 -10   5   7        9.73       16.74     23.96 o 
  -9   5   7       17.23      -27.18     18.12 o 
  -8   5   7      247.46      259.57     33.24 o 
  -7   5   7        1.49      -23.00     16.37 o 
  -6   5   7        0.87      -22.38     14.92 o 
  -5   5   7       87.05      108.52     20.58 o 
  -4   5   7      211.53      311.42     30.38 o 
  -3   5   7      102.29      143.37     21.63 o 
  -2   5   7       27.04       20.76     13.92 o 
  -1   5   7        1.31        9.01     12.41 o 
   0   5   7      261.31      343.35     37.09 o 
   1   5   7        2.23       -5.56      7.90 o 
   2   5   7       31.04       21.30     10.37 o 
   3   5   7      619.12      612.42     25.11 o 
   4   5   7       15.96        3.78     15.45 o 
   5   5   7       11.45      -17.47     16.31 o 
   6   5   7       26.63        3.26     17.78 o 
   7   5   7      464.66      569.75     44.36 o 
   8   5   7      534.29      557.59     45.61 o 
   9   5   7       47.32       29.93     30.54 o 
  10   5   7        5.30      -29.19     30.48 o 
 -10   6   7       29.02       16.42     23.03 o 
  -9   6   7        7.33      -20.99     20.20 o 
  -8   6   7       25.78        9.49     20.81 o 
  -7   6   7        8.93       13.20     19.87 o 
  -6   6   7       82.09       44.78     26.10 o 
  -5   6   7        1.80      -25.14     18.60 o 
  -4   6   7      315.96      379.22     32.72 o 
  -3   6   7       10.77       12.51     15.43 o 
  -2   6   7       21.01        5.44     14.16 o 
  -1   6   7        0.90       -4.09     12.92 o 
   0   6   7      118.53      106.12     29.85 o 
   1   6   7       72.18       73.99     18.06 o 
   2   6   7      220.66      252.60     22.40 o 
   3   6   7        1.42        4.22     11.77 o 
   4   6   7      266.67      325.92     30.74 o 
   5   6   7       44.68       30.89     19.48 o 
   6   6   7      802.03      801.25     40.23 o 
   7   6   7       34.81        5.58     18.23 o 
   8   6   7        3.38       -2.72     19.94 o 
   9   6   7       12.36       21.84     22.85 o 
 -10   7   7        1.19        6.71     23.55 o 
  -9   7   7        4.54        3.45     20.15 o 
  -8   7   7        4.49      -14.06     24.28 o 
  -7   7   7       23.58       -8.09     22.73 o 
  -6   7   7       10.36       -7.29     40.70 o 
  -5   7   7        0.13       -6.66     16.15 o 
  -4   7   7       66.56       37.26     18.67 o 
  -3   7   7       99.19       85.82     20.74 o 
  -2   7   7      397.26      486.26     36.40 o 
  -1   7   7        7.69       12.61     15.81 o 
   0   7   7        6.67       -5.12     14.10 o 
   1   7   7        5.37       20.96     15.10 o 
   2   7   7      210.81      228.84     24.97 o 
   3   7   7       88.73       88.37     26.87 o 
   4   7   7       34.10       36.01     24.13 o 
   5   7   7       20.60       -8.81     20.04 o 
   6   7   7      243.82      286.68     41.68 o 
   7   7   7       15.97      -29.12     20.42 o 
   8   7   7       68.57       61.20     38.64 o 
   9   7   7       38.90       17.12     39.95 o 
  -9   8   7        4.01      -31.39     23.91 o 
  -8   8   7        6.17      -27.40     22.66 o 
  -7   8   7       21.93       -7.42     25.19 o 
  -6   8   7       81.55       94.55     32.08 o 
  -5   8   7        3.75      -12.35     22.22 o 
  -4   8   7        0.04      -16.44     20.91 o 
  -3   8   7       14.14       18.62     20.65 o 
  -2   8   7      285.22      325.42     37.09 o 
  -1   8   7       30.04       33.22     17.31 o 
   0   8   7       75.73       41.10     19.44 o 
   1   8   7      487.61      517.01     68.35 o 
   2   8   7       94.04       66.90     17.33 o 
   3   8   7       14.99       -9.27     19.79 o 
   4   8   7      413.72      574.49     55.75 o 
   5   8   7        4.21      -18.12     19.06 o 
   6   8   7        0.27        1.34     20.99 o 
   7   8   7        7.12        4.58     21.98 o 
   8   8   7       19.98      -17.57     23.36 o 
  -9   9   7       10.66        5.67     32.53 o 
  -8   9   7       12.59      -16.16     24.68 o 
  -7   9   7        2.05      -27.70     24.07 o 
  -6   9   7        3.04      -14.98     23.28 o 
  -5   9   7       16.20       20.41     25.62 o 
  -4   9   7      172.87      215.79     29.43 o 
  -3   9   7      141.20      158.15     31.48 o 
  -2   9   7        0.71      -12.29     16.81 o 
  -1   9   7     1151.23     1020.92     58.73 o 
   0   9   7       21.61       19.89     17.40 o 
   1   9   7      283.47      335.34     34.58 o 
   2   9   7       33.56       21.53     22.31 o 
   3   9   7        3.61      -10.36     19.57 o 
   4   9   7       47.14       31.81     24.38 o 
   5   9   7       83.44       59.40     44.27 o 
   6   9   7       90.63       61.41     30.19 o 
   7   9   7        6.61       -0.04     26.13 o 
   8   9   7        7.50       -6.87     25.99 o 
  -8  10   7        9.44      -21.47     27.05 o 
  -7  10   7       64.46       83.60     36.00 o 
  -6  10   7        2.12      -32.08     22.46 o 
  -5  10   7        5.93       44.90     35.51 o 
  -4  10   7      121.44      113.76     32.92 o 
  -3  10   7       59.69       42.34     19.94 o 
  -2  10   7        9.13        3.69     16.16 o 
  -1  10   7       72.52       71.91     20.28 o 
   0  10   7       23.92        2.86     15.63 o 
   1  10   7        0.09      -23.72     15.81 o 
   2  10   7       67.74       37.73     22.29 o 
   3  10   7       28.03       19.37     21.16 o 
   4  10   7      140.16      137.16     35.11 o 
   5  10   7        0.26       -6.71     23.83 o 
   6  10   7        1.93      -20.94     23.66 o 
   7  10   7       57.50       29.63     27.42 o 
  -7  11   7        6.07      -36.27     27.32 o 
  -6  11   7       25.95       41.42     32.41 o 
  -5  11   7      123.92      202.30     42.85 o 
  -4  11   7      115.00      117.18     34.03 o 
  -3  11   7      257.07      322.59     36.79 o 
  -2  11   7        3.56      -10.78     17.88 o 
  -1  11   7      190.84      187.52     29.01 o 
   0  11   7       33.58       18.10     17.64 o 
   1  11   7        2.96       18.97     38.13 o 
   2  11   7       28.46       17.80     21.31 o 
   3  11   7        8.87        0.27     21.20 o 
   4  11   7       27.66       13.91     25.65 o 
   5  11   7        1.08       -1.52     23.48 o 
   6  11   7       10.96      -27.72     22.03 o 
  -6  12   7       21.50       53.19     33.07 o 
  -5  12   7       42.28       72.49     34.76 o 
  -4  12   7      112.30       56.05     31.46 o 
  -3  12   7       44.27       30.70     28.15 o 
  -2  12   7        0.03      -22.69     15.12 o 
  -1  12   7       40.80       -5.77     16.95 o 
   0  12   7       13.61        3.55     17.10 o 
   1  12   7        5.05        4.36     17.01 o 
   2  12   7        3.70      -12.74     17.90 o 
   3  12   7       27.28       36.92     25.16 o 
   4  12   7        6.31       -1.51     22.57 o 
   5  12   7        6.74        5.18     26.97 o 
  -5  13   7        5.04       -2.59     30.17 o 
  -4  13   7        0.20      -13.88     25.03 o 
  -3  13   7       17.38       -6.00     23.68 o 
  -2  13   7        0.08      -21.29     16.84 o 
  -1  13   7        3.00        4.72     17.72 o 
   0  13   7        6.60      -47.48     31.66 o 
   1  13   7       80.93       85.14     24.60 o 
   2  13   7       14.15        6.76     21.46 o 
   3  13   7        0.94      -28.67     19.11 o 
   4  13   7       23.51       43.22     29.20 o 
  -2  14   7        0.65       -8.34     22.86 o 
  -1  14   7        9.96        7.34     23.03 o 
   0  14   7       23.16       -2.34     38.78 o 
   1  14   7        2.80        8.49     26.72 o 
   2  14   7       22.61       47.21     27.99 o 
 -10   0   8       69.54      153.67     50.40 o 
  -8   0   8     1287.76     1241.11     51.01 o 
  -6   0   8      134.45      150.74     31.99 o 
  -4   0   8        1.15      -10.21     17.31 o 
  -2   0   8       65.84       62.62     28.58 o 
   0   0   8      920.02      912.51     41.69 o 
   2   0   8      800.77      749.50     38.10 o 
   4   0   8      294.94      336.05     34.77 o 
   6   0   8      260.32      371.63     39.45 o 
   8   0   8       89.50       67.15     45.37 o 
  10   0   8       15.99        9.18     49.32 o 
 -11   1   8        1.97       19.15     25.50 o 
 -10   1   8       99.73      142.56     35.49 o 
  -9   1   8        0.15       -2.60     15.77 o 
  -8   1   8        6.77       -3.17     12.63 o 
  -7   1   8      648.82      605.34     24.05 o 
  -6   1   8      418.26      472.02     25.09 o 
  -5   1   8      126.31      145.25     15.92 o 
  -4   1   8        1.17        1.34     10.73 o 
  -3   1   8       11.77        9.90     14.39 o 
  -2   1   8        1.42       -3.44     12.53 o 
  -1   1   8       24.58       18.98     16.68 o 
   0   1   8      210.48      247.52     24.56 o 
   1   1   8      297.15      332.93     37.08 o 
   2   1   8       23.16       28.85     10.90 o 
   3   1   8      404.39      398.68     19.67 o 
   4   1   8        3.75        1.32     11.63 o 
   5   1   8       38.93       45.57     14.83 o 
   6   1   8      166.01      180.68     26.01 o 
   7   1   8      101.05       79.74     30.64 o 
   8   1   8        4.20        6.06     28.16 o 
   9   1   8       17.20      -17.39     26.86 o 
  10   1   8        2.33      -35.66     30.16 o 
 -11   2   8        0.00       29.49     39.09 o 
 -10   2   8        0.72       39.77     25.88 o 
  -9   2   8       10.16       -9.30     16.54 o 
  -8   2   8       18.54        3.88     16.16 o 
  -7   2   8        4.57        8.42     14.93 o 
  -6   2   8       24.84       36.75     14.46 o 
  -5   2   8       61.77       62.14     14.31 o 
  -4   2   8       28.57       21.10     12.51 o 
  -3   2   8       89.51      116.17     20.47 o 
  -2   2   8       35.69       55.63     17.09 o 
  -1   2   8      905.20      901.88     36.73 o 
   0   2   8      182.21      210.79     19.09 o 
   1   2   8      392.00      388.09     43.68 o 
   2   2   8      417.99      382.82     18.62 o 
   3   2   8      135.24      127.75     16.26 o 
   4   2   8       78.16       66.08     15.16 o 
   5   2   8      238.34      329.59     25.74 o 
   6   2   8       89.89       57.92     21.23 o 
   7   2   8       99.78      100.20     24.83 o 
   8   2   8        1.80        2.85     26.68 o 
   9   2   8        8.86      -38.88     25.92 o 
  10   2   8        0.50        7.04     31.70 o 
 -11   3   8        8.64       69.60     47.71 o 
 -10   3   8        1.87      -20.71     21.19 o 
  -9   3   8        0.63       -8.82     20.09 o 
  -8   3   8       32.86       21.45     20.89 o 
  -7   3   8      349.49      415.32     32.14 o 
  -6   3   8      122.54      159.56     19.87 o 
  -5   3   8       66.17       50.95     16.75 o 
  -4   3   8       63.05       93.43     15.29 o 
  -3   3   8        9.33        5.11     14.78 o 
  -2   3   8       65.56       48.97     16.90 o 
  -1   3   8      504.91      453.68     18.21 o 
   0   3   8       31.69       33.77     14.54 o 
   1   3   8      103.55      117.92     14.08 o 
   2   3   8      162.10      159.52     17.15 o 
   3   3   8      949.00      919.93     31.99 o 
   4   3   8       12.84       11.17     12.98 o 
   5   3   8       23.58       33.93     17.90 o 
   6   3   8        0.61       -5.91     15.80 o 
   7   3   8       58.71       71.82     22.73 o 
   8   3   8       18.92        5.71     28.32 o 
   9   3   8        6.80      -35.85     23.90 o 
  10   3   8       79.45       29.67     33.47 o 
 -10   4   8       25.00       19.62     25.26 o 
  -9   4   8       23.68       -0.38     20.24 o 
  -8   4   8       50.90       67.04     25.28 o 
  -7   4   8       17.92       -9.54     16.66 o 
  -6   4   8       43.03       21.84     19.34 o 
  -5   4   8      290.74      386.37     49.28 o 
  -4   4   8      153.69      150.58     24.46 o 
  -3   4   8       42.12       41.09     17.71 o 
  -2   4   8      239.18      248.86     26.42 o 
  -1   4   8        0.01      -12.38     13.20 o 
   0   4   8       66.74       74.75     17.92 o 
   1   4   8       46.88       46.21     10.66 o 
   2   4   8      913.42      858.52     29.74 o 
   3   4   8      240.67      260.37     25.82 o 
   4   4   8      178.05      197.15     22.84 o 
   5   4   8      660.92      579.47     34.32 o 
   6   4   8       44.96       55.01     20.62 o 
   7   4   8        0.10      -23.85     15.90 o 
   8   4   8       42.80       58.48     25.37 o 
   9   4   8       78.43       90.84     35.99 o 
  10   4   8        0.25      -26.51     31.34 o 
 -10   5   8        4.55      -15.61     22.09 o 
  -9   5   8        7.57      -13.83     19.36 o 
  -8   5   8       22.04       19.03     19.98 o 
  -7   5   8       53.39       17.12     25.07 o 
  -6   5   8        5.11       -2.01     16.49 o 
  -5   5   8       61.55       55.27     20.29 o 
  -4   5   8       23.66       19.80     17.14 o 
  -3   5   8       95.51       83.64     20.11 o 
  -2   5   8       51.77       59.91     19.38 o 
  -1   5   8        2.12       11.46     17.85 o 
   0   5   8       62.92       74.78     18.21 o 
   1   5   8       14.19       10.65     12.66 o 
   2   5   8       63.63       76.52     19.67 o 
   3   5   8     1013.12      888.94     41.43 o 
   4   5   8       21.90        1.06     15.98 o 
   5   5   8       65.41       44.93     20.70 o 
   6   5   8       99.97       88.63     24.29 o 
   7   5   8      262.75      262.51     36.26 o 
   8   5   8       93.63       75.63     24.94 o 
   9   5   8       51.60       16.18     29.81 o 
 -10   6   8        8.44       -2.32     23.74 o 
  -9   6   8        0.15      -28.80     20.47 o 
  -8   6   8       83.64       45.37     27.94 o 
  -7   6   8       26.09       19.13     25.04 o 
  -6   6   8       18.16       28.48     27.16 o 
  -5   6   8      312.84      270.17     45.23 o 
  -4   6   8        0.02       19.68     17.40 o 
  -3   6   8       52.94       80.08     20.19 o 
  -2   6   8       94.07      101.79     31.26 o 
  -1   6   8       13.87       10.26     15.51 o 
   0   6   8       40.26       34.17     17.54 o 
   1   6   8       23.02       16.77     13.65 o 
   2   6   8        6.49       -1.33     13.42 o 
   3   6   8       42.99       44.18     19.40 o 
   4   6   8      474.21      549.97     52.96 o 
   5   6   8      913.07      924.06     55.39 o 
   6   6   8       69.31       69.23     28.87 o 
   7   6   8       31.08       56.76     42.18 o 
   8   6   8        1.28      -22.27     32.04 o 
   9   6   8        7.37      -12.29     22.91 o 
  -9   7   8        0.46       -8.33     27.87 o 
  -8   7   8        1.15      -35.97     25.74 o 
  -7   7   8       28.25       19.58     61.45 o 
  -6   7   8       62.61       27.06     26.42 o 
  -5   7   8       17.43       16.94     18.60 o 
  -4   7   8        5.14       14.10     17.28 o 
  -3   7   8       14.27       -3.87     16.74 o 
  -2   7   8       15.31       -1.46     15.92 o 
  -1   7   8       48.87       48.72     19.47 o 
   0   7   8       74.89       61.32     20.27 o 
   1   7   8       99.88      132.54     32.89 o 
   2   7   8       14.66       15.18     15.34 o 
   3   7   8       70.73       55.96     25.62 o 
   4   7   8        0.40      -21.88     21.27 o 
   5   7   8        0.66       12.99     23.86 o 
   6   7   8       53.08       58.21     33.19 o 
   7   7   8       53.14       15.92     26.72 o 
   8   7   8       72.02       46.52     28.68 o 
  -9   8   8        0.34      -10.69     35.39 o 
  -8   8   8        1.13      -42.31     32.93 o 
  -7   8   8       24.18      -26.02     24.90 o 
  -6   8   8       34.23       46.14     30.48 o 
  -5   8   8       19.68        9.77     24.87 o 
  -4   8   8       43.72       23.40     19.28 o 
  -3   8   8      105.67       95.30     23.74 o 
  -2   8   8        0.19      -21.93     14.62 o 
  -1   8   8      962.84      885.86     41.51 o 
   0   8   8      541.24      577.02     47.14 o 
   1   8   8      181.99      242.86     29.22 o 
   2   8   8       21.19       17.52     17.75 o 
   3   8   8       70.86       17.80     21.78 o 
   4   8   8        3.76      -14.80     30.16 o 
   5   8   8       18.56       28.50     23.74 o 
   6   8   8       43.34       21.91     26.35 o 
   7   8   8       50.66       11.38     25.39 o 
   8   8   8       26.24       22.36     29.17 o 
  -8   9   8       14.04        3.01     28.43 o 
  -7   9   8       46.56       40.04     32.68 o 
  -6   9   8       72.68       47.87     31.52 o 
  -5   9   8       79.16       98.47     37.61 o 
  -4   9   8       57.47       33.29     19.57 o 
  -3   9   8       16.71       18.57     18.90 o 
  -2   9   8      104.31      119.86     25.28 o 
  -1   9   8       15.48       -0.72     17.18 o 
   0   9   8       13.07        3.38     17.30 o 
   1   9   8       43.72       42.95     16.55 o 
   2   9   8      166.74      117.32     30.71 o 
   3   9   8       25.40       18.76     22.91 o 
   4   9   8        2.76      -29.64     19.76 o 
   5   9   8       51.09       33.22     26.84 o 
   6   9   8        8.87      -22.90     20.39 o 
   7   9   8        0.00       -4.58     25.68 o 
  -8  10   8      105.15       83.79     35.89 o 
  -7  10   8        5.94      -20.67     27.99 o 
  -6  10   8       64.65       52.22     29.20 o 
  -5  10   8        0.02      -24.41     24.28 o 
  -4  10   8       98.34       94.82     33.77 o 
  -3  10   8      345.12      397.81     38.79 o 
  -2  10   8        6.42      -11.98     15.98 o 
  -1  10   8      377.84      437.99     38.70 o 
   0  10   8      189.97      162.80     26.61 o 
   1  10   8       25.15       20.49     14.79 o 
   2  10   8      214.05      190.97     35.74 o 
   3  10   8       87.64       77.35     35.10 o 
   4  10   8        5.67       -0.35     24.83 o 
   5  10   8       12.98      -19.81     29.58 o 
   6  10   8        0.84      -10.53     26.98 o 
   7  10   8        0.12       -5.51     25.60 o 
  -7  11   8       35.18        7.56     35.63 o 
  -6  11   8       35.30       15.88     31.43 o 
  -5  11   8       15.87       -5.67     27.20 o 
  -4  11   8       40.17       27.57     29.46 o 
  -3  11   8       10.85        6.02     19.92 o 
  -2  11   8        0.24       -3.11     17.54 o 
  -1  11   8        3.09       -8.40     16.90 o 
   0  11   8       13.77       -6.49     19.11 o 
   1  11   8        1.44       18.28     19.78 o 
   2  11   8       75.08       17.82     23.71 o 
   3  11   8       62.73       82.40     29.45 o 
   4  11   8       81.23       74.55     36.09 o 
   5  11   8       28.01       -7.87     24.17 o 
   6  11   8       21.70       26.76     28.53 o 
  -5  12   8       29.77       -8.47     29.14 o 
  -4  12   8        0.25       -7.70     27.05 o 
  -3  12   8      201.16      230.08     43.80 o 
  -2  12   8        3.13       -1.99     19.60 o 
  -1  12   8        6.39       11.28     18.88 o 
   0  12   8       13.43       11.65     19.16 o 
   1  12   8        1.92       19.32     20.00 o 
   2  12   8       61.63       47.76     24.88 o 
   3  12   8       20.51       -9.48     23.07 o 
   4  12   8        4.79       -7.99     24.00 o 
   5  12   8        0.02       19.14     29.30 o 
  -4  13   8        5.34      -12.74     68.84 o 
  -3  13   8       11.58      -22.23     25.62 o 
  -2  13   8        8.16        3.73     21.15 o 
  -1  13   8       14.04        5.60     21.29 o 
   0  13   8       38.37       67.29     41.22 o 
   1  13   8        4.44       -0.57     19.45 o 
   2  13   8        0.16        7.22     22.45 o 
   3  13   8        0.01       10.81     25.08 o 
  -9   0   9       36.53       45.79     33.82 o 
  -7   0   9      104.74       77.27     24.03 o 
  -5   0   9      134.96      161.88     32.06 o 
  -3   0   9       17.68      -20.14     24.95 o 
  -1   0   9     1710.75     1752.33    101.21 o 
   1   0   9      782.66      687.89     36.71 o 
   3   0   9       61.44       28.59     28.31 o 
   5   0   9      335.72      370.94     39.47 o 
   7   0   9        2.16      -17.90     33.99 o 
   9   0   9       15.24        4.15     43.73 o 
 -10   1   9        2.86      -15.34     21.71 o 
  -9   1   9      222.77      253.11     28.51 o 
  -8   1   9       37.88       32.15     14.79 o 
  -7   1   9      166.60      159.19     19.06 o 
  -6   1   9      140.03      164.86     18.82 o 
  -5   1   9      166.47      176.76     21.58 o 
  -4   1   9       20.57       18.94     17.83 o 
  -3   1   9      117.16      120.71     22.08 o 
  -2   1   9       34.57       49.01     17.98 o 
  -1   1   9     1773.04     1881.52     95.93 o 
   0   1   9      140.89      140.02     15.80 o 
   1   1   9      815.47      857.25     29.49 o 
   2   1   9      284.38      359.07     23.91 o 
   3   1   9       46.87       42.99     14.31 o 
   4   1   9      311.50      393.82     28.73 o 
   5   1   9       83.55       73.28     16.25 o 
   6   1   9        0.23       -9.24     16.22 o 
   7   1   9      220.03      259.71     41.94 o 
   8   1   9       88.51       70.72     32.42 o 
   9   1   9        9.41        1.30     30.71 o 
  10   1   9        8.33       -8.80     33.78 o 
 -10   2   9        0.36       27.47     39.30 o 
  -9   2   9        1.41      -11.45     20.27 o 
  -8   2   9      148.45      203.74     39.58 o 
  -7   2   9       14.49        0.59     15.94 o 
  -6   2   9      289.21      341.01     25.81 o 
  -5   2   9        0.58       -4.17     13.43 o 
  -4   2   9      107.78      161.79     38.62 o 
  -3   2   9       13.12       -6.01     16.33 o 
  -2   2   9      247.74      295.23     29.36 o 
  -1   2   9       70.81       78.32     13.19 o 
   0   2   9        7.45        0.82     10.95 o 
   1   2   9      213.19      278.49     20.68 o 
   2   2   9       34.41        9.57     11.57 o 
   3   2   9      393.21      411.78     25.26 o 
   4   2   9       12.05       -4.22     12.22 o 
   5   2   9       31.68       28.28     15.31 o 
   6   2   9        0.83        6.87     17.46 o 
   7   2   9        1.35      -18.74     16.53 o 
   8   2   9       10.09        8.93     27.47 o 
   9   2   9        0.97       17.68     30.45 o 
 -10   3   9       15.58       -2.92     24.15 o 
  -9   3   9       34.66       73.95     49.25 o 
  -8   3   9       29.72       27.59     22.12 o 
  -7   3   9       63.45       62.39     19.89 o 
  -6   3   9       16.09        8.73     20.20 o 
  -5   3   9        8.23       -3.08     17.83 o 
  -4   3   9       26.44       32.20     19.05 o 
  -3   3   9      169.64      183.50     26.02 o 
  -2   3   9     1056.56      986.47     41.60 o 
  -1   3   9      255.19      299.67     31.16 o 
   0   3   9        3.88       -5.59     10.71 o 
   1   3   9        0.72       -3.16     10.26 o 
   2   3   9      153.65      178.55     18.79 o 
   3   3   9        8.45       -6.88     11.96 o 
   4   3   9       11.86        9.41     13.13 o 
   5   3   9       23.52      -21.10     14.98 o 
   6   3   9        7.31      -19.08     16.37 o 
   7   3   9       39.18       53.86     22.28 o 
   8   3   9      101.15       51.00     33.69 o 
   9   3   9       32.18       30.54     33.69 o 
 -10   4   9       10.58      -31.46     20.97 o 
  -9   4   9       15.40      -27.89     26.12 o 
  -8   4   9       78.67       56.79     25.11 o 
  -7   4   9       47.89       40.74     21.17 o 
  -6   4   9       10.94       13.21     18.64 o 
  -5   4   9        2.32       -7.07     17.47 o 
  -4   4   9       45.46        0.57     19.07 o 
  -3   4   9        1.32       -1.30     15.74 o 
  -2   4   9       32.27       21.29     18.28 o 
  -1   4   9        7.55       13.45     15.58 o 
   0   4   9       31.55       25.90     16.22 o 
   1   4   9      625.38      628.02     32.05 o 
   2   4   9      340.72      376.96     31.93 o 
   3   4   9     1124.18     1057.93     44.23 o 
   4   4   9        0.02       -8.89     13.45 o 
   5   4   9      254.15      306.19     32.29 o 
   6   4   9        0.59       -2.15     17.88 o 
   7   4   9       13.26        3.85     22.72 o 
   8   4   9        7.73        2.17     20.92 o 
   9   4   9       44.54       42.44     32.21 o 
 -10   5   9       39.12       41.75     27.88 o 
  -9   5   9        1.60       -9.70     21.42 o 
  -8   5   9       12.87      -23.60     24.67 o 
  -7   5   9        0.01      -17.93     25.12 o 
  -6   5   9       94.16       82.57     23.67 o 
  -5   5   9       30.24       45.98     21.26 o 
  -4   5   9       29.91       19.60     19.31 o 
  -3   5   9      219.09      253.79     43.52 o 
  -2   5   9      699.76      681.83     35.38 o 
  -1   5   9      227.18      299.48     30.31 o 
   0   5   9      363.75      433.12     62.37 o 
   1   5   9       23.32       -0.20     13.04 o 
   2   5   9      236.50      263.99     29.22 o 
   3   5   9      208.58      190.11     26.88 o 
   4   5   9     2401.95     2305.28     96.97 o 
   5   5   9       10.19      -10.34     20.69 o 
   6   5   9        3.35        4.82     22.00 o 
   7   5   9        5.95        1.33     24.91 o 
   8   5   9       10.20       -2.43     26.59 o 
   9   5   9       37.21       -8.27     44.25 o 
  -9   6   9        0.31      -14.21     26.92 o 
  -8   6   9        0.08        1.38     25.38 o 
  -7   6   9      239.18      180.67     63.57 o 
  -6   6   9        0.21      -23.39     17.07 o 
  -5   6   9       52.93        7.28     17.99 o 
  -4   6   9        4.72       -1.76     17.32 o 
  -3   6   9       36.93       45.51     19.38 o 
  -2   6   9       90.42       61.97     27.85 o 
  -1   6   9        1.47      -18.38     14.19 o 
   0   6   9        1.24      -18.73     14.40 o 
   1   6   9      182.72      238.92     24.49 o 
   2   6   9      103.64      111.78     22.90 o 
   3   6   9      141.66      187.26     26.55 o 
   4   6   9      210.36      250.92     40.52 o 
   5   6   9       50.20       30.41     30.87 o 
   6   6   9       34.25       27.66     25.32 o 
   7   6   9        2.64      -18.42     23.37 o 
   8   6   9       22.64      -25.13     29.70 o 
  -9   7   9       13.29       34.22     32.62 o 
  -8   7   9        1.36        7.00     28.52 o 
  -7   7   9        8.62      -23.48     24.02 o 
  -6   7   9        0.30       -4.50     23.96 o 
  -5   7   9        0.00      -14.15     15.91 o 
  -4   7   9        9.69       -8.53     17.94 o 
  -3   7   9        1.18       -4.66     17.70 o 
  -2   7   9       17.08        5.76     18.09 o 
  -1   7   9       23.28       19.49     19.38 o 
   0   7   9      205.33      215.96     30.11 o 
   1   7   9       21.43      -11.96     13.37 o 
   2   7   9      146.44      160.50     32.89 o 
   3   7   9        4.78      -14.80     20.40 o 
   4   7   9      626.83      619.83     46.38 o 
   5   7   9       34.96       44.65     27.12 o 
   6   7   9       75.60       78.98     31.33 o 
   7   7   9       12.09       -3.71     24.30 o 
   8   7   9       60.32       63.88     31.57 o 
  -8   8   9        3.87      -26.36     29.37 o 
  -7   8   9        6.82      -36.86     30.07 o 
  -6   8   9       58.67       41.21     28.38 o 
  -5   8   9      142.53      110.65     25.07 o 
  -4   8   9       48.09       16.90     27.87 o 
  -3   8   9       10.78        5.01     18.00 o 
  -2   8   9       40.72       23.36     19.66 o 
  -1   8   9        0.10      -25.65     17.10 o 
   0   8   9      116.64      155.36     27.67 o 
   1   8   9       10.21       20.40     15.05 o 
   2   8   9        1.23      -18.83     12.56 o 
   3   8   9        9.56      -24.78     17.73 o 
   4   8   9        7.72       25.07     25.26 o 
   5   8   9       17.45       -8.32     21.67 o 
   6   8   9        7.92        3.60     23.73 o 
   7   8   9       28.33       35.00     28.50 o 
  -8   9   9        0.68      -37.18     31.88 o 
  -7   9   9        5.01        0.56     27.66 o 
  -6   9   9       11.47        3.03     27.09 o 
  -5   9   9       21.69      -14.06     26.14 o 
  -4   9   9        9.97       -7.42     19.21 o 
  -3   9   9       77.72       95.47     23.65 o 
  -2   9   9       51.51       38.68     20.90 o 
  -1   9   9      177.89      173.51     27.87 o 
   0   9   9      331.49      333.94     34.97 o 
   1   9   9       22.34       25.81     15.41 o 
   2   9   9       24.44        4.59     28.37 o 
   3   9   9        9.88       -0.17     20.48 o 
   4   9   9      100.65       68.58     30.33 o 
   5   9   9        0.03      -22.29     21.58 o 
   6   9   9       57.10       28.27     29.27 o 
   7   9   9        5.76      -22.30     22.98 o 
  -7  10   9        0.15       -2.57     29.29 o 
  -6  10   9        6.24       23.37     31.18 o 
  -5  10   9       44.38       37.43     33.68 o 
  -4  10   9        1.52      -22.12     25.19 o 
  -3  10   9        8.79      -10.76     18.41 o 
  -2  10   9        2.59      -30.79     23.64 o 
  -1  10   9        9.82       21.27     19.51 o 
   0  10   9       18.40       32.01     20.18 o 
   1  10   9       66.73       68.58     19.02 o 
   2  10   9       59.42       52.98     33.65 o 
   3  10   9       68.60       26.41     25.76 o 
   4  10   9       34.20       30.79     27.22 o 
   5  10   9       14.31       -2.43     24.94 o 
   6  10   9        7.82      -14.29     27.43 o 
  -6  11   9        4.43       -7.73     28.34 o 
  -5  11   9       10.99       -1.24     28.34 o 
  -4  11   9        0.93      -33.23     22.15 o 
  -3  11   9      102.53       99.10     25.50 o 
  -2  11   9       58.05       63.03     24.02 o 
  -1  11   9        0.98       -5.54     19.75 o 
   0  11   9        2.06       10.13     29.08 o 
   1  11   9       74.74       65.68     25.72 o 
   2  11   9        5.19        0.63     20.49 o 
   3  11   9        6.51       -7.04     19.38 o 
   4  11   9       35.26       17.23     43.40 o 
   5  11   9        1.61      -12.20     26.16 o 
  -5  12   9       14.31       42.55     33.04 o 
  -4  12   9        8.39      -31.20     25.03 o 
  -3  12   9       30.39        1.00     26.67 o 
  -2  12   9       10.15       -8.92     18.40 o 
  -1  12   9       11.43       -5.92     22.40 o 
   0  12   9       76.54       98.46     32.20 o 
   1  12   9       19.11       16.11     29.96 o 
   2  12   9        0.43       21.18     24.43 o 
   3  12   9        2.33       -4.50     22.91 o 
   4  12   9        1.06      -15.25     23.26 o 
  -3  13   9        0.07       -9.89     26.10 o 
  -2  13   9       27.99       29.52     22.87 o 
  -1  13   9        4.51       -8.93     20.22 o 
   0  13   9        1.15        1.26     38.78 o 
   1  13   9        1.61       -5.95     34.17 o 
   2  13   9        6.13       -0.52     23.44 o 
  -8   0  10        0.02      -13.66     18.82 o 
  -6   0  10      824.44      755.36     49.50 o 
  -4   0  10      208.83      309.80     56.02 o 
  -2   0  10      114.12      166.73     43.73 o 
   0   0  10      304.76      390.73     54.11 o 
   2   0  10       82.31       68.94     37.54 o 
   4   0  10       51.41       55.44     39.18 o 
   6   0  10      145.03      120.43     64.55 o 
   8   0  10       82.27       35.88     44.99 o 
 -10   1  10       52.59       64.68     42.86 o 
  -9   1  10        0.41      -28.27     28.89 o 
  -8   1  10      371.05      449.69     57.08 o 
  -7   1  10       26.42       21.62     16.19 o 
  -6   1  10     2571.72     2532.54     71.21 o 
  -5   1  10       64.52       11.44     21.06 o 
  -4   1  10      138.67      177.86     27.48 o 
  -3   1  10       16.21        0.24     17.32 o 
  -2   1  10       87.97      119.03     33.05 o 
  -1   1  10       58.40       68.09     22.34 o 
   0   1  10      369.89      360.83     23.67 o 
   1   1  10        9.94        6.48     11.06 o 
   2   1  10       90.06       83.89     15.59 o 
   3   1  10       35.26       12.49     13.04 o 
   4   1  10        3.76      -10.29     12.68 o 
   5   1  10      216.63      240.08     24.62 o 
   6   1  10      216.69      206.61     41.93 o 
   7   1  10        5.85      -34.08     24.54 o 
   8   1  10       15.30      -23.64     27.80 o 
   9   1  10        6.11      -19.08     32.72 o 
 -10   2  10       36.02       -9.95     31.97 o 
  -9   2  10        3.79      -15.73     21.74 o 
  -8   2  10        1.00      -23.99     15.99 o 
  -7   2  10      292.59      296.43     35.54 o 
  -6   2  10      167.90      162.73     29.00 o 
  -5   2  10       22.83       11.06     20.88 o 
  -4   2  10       10.83       17.58     20.79 o 
  -3   2  10       58.84       36.57     20.75 o 
  -2   2  10        8.36       17.66     17.17 o 
  -1   2  10      795.83      780.59     32.58 o 
   0   2  10      224.91      220.48     22.29 o 
   1   2  10       34.52       45.57     13.31 o 
   2   2  10        1.94        0.28     11.21 o 
   3   2  10        2.90      -18.06     12.04 o 
   4   2  10       15.26        6.48     12.76 o 
   5   2  10        2.03      -12.37     13.49 o 
   6   2  10       11.19        5.17     17.32 o 
   7   2  10       19.43       12.33     20.53 o 
   8   2  10       24.09        7.58     29.21 o 
   9   2  10        1.07      -37.79     25.19 o 
 -10   3  10       25.72       19.77     25.66 o 
  -9   3  10        0.19      -17.68     21.66 o 
  -8   3  10       12.54       -7.80     18.92 o 
  -7   3  10       14.31        3.21     20.29 o 
  -6   3  10        0.05      -22.40     18.21 o 
  -5   3  10        6.71      -12.44     18.78 o 
  -4   3  10        0.08      -13.87     17.88 o 
  -3   3  10       22.43       12.28     18.11 o 
  -2   3  10        0.47        3.06     17.93 o 
  -1   3  10      170.34      210.65     27.44 o 
   0   3  10       11.73       -7.38     18.63 o 
   1   3  10        7.92        5.46     14.90 o 
   2   3  10      292.25      365.58     43.58 o 
   3   3  10      332.33      477.38     66.49 o 
   4   3  10      171.02      220.68     31.63 o 
   5   3  10      442.00      513.95     51.48 o 
   6   3  10       48.82       53.66     23.02 o 
   7   3  10       26.23        4.35     20.57 o 
   8   3  10       35.89        9.46     30.60 o 
   9   3  10        7.79      -44.06     29.37 o 
 -10   4  10       15.20       19.14     25.92 o 
  -9   4  10       23.25       -3.22     22.01 o 
  -8   4  10        0.16      -32.01     26.31 o 
  -7   4  10       39.22        4.11     20.37 o 
  -6   4  10      111.81      127.20     29.92 o 
  -5   4  10        0.02       -2.20     19.42 o 
  -4   4  10        1.07        5.76     18.71 o 
  -3   4  10       37.19       33.39     20.22 o 
  -2   4  10       92.71      146.08     25.29 o 
  -1   4  10       60.34       36.52     19.57 o 
   0   4  10      179.99      237.98     29.14 o 
   1   4  10      169.63      168.75     24.26 o 
   2   4  10       14.39       -2.29     15.59 o 
   3   4  10      250.94      276.24     37.57 o 
   4   4  10        7.99      -21.50     17.07 o 
   5   4  10       12.79       -6.32     19.23 o 
   6   4  10       19.36        5.81     22.70 o 
   7   4  10        1.05      -15.43     22.48 o 
   8   4  10        1.68      -50.61     35.60 o 
   9   4  10        9.80      -57.33     38.22 o 
  -9   5  10        1.17      -49.59     39.51 o 
  -8   5  10        9.03        4.94     26.70 o 
  -7   5  10      375.90      339.85     72.11 o 
  -6   5  10       10.90        4.86     19.82 o 
  -5   5  10      143.66       99.01     25.99 o 
  -4   5  10        2.34      -11.45     18.33 o 
  -3   5  10       69.54       62.41     30.02 o 
  -2   5  10        0.01       -1.42     16.96 o 
  -1   5  10        1.30       -6.36     15.15 o 
   0   5  10        9.33       10.20     18.24 o 
   1   5  10       76.99       68.78     20.30 o 
   2   5  10       13.54       10.19     16.65 o 
   3   5  10      138.64      125.51     25.17 o 
   4   5  10      191.72      196.41     40.21 o 
   5   5  10       31.98        4.01     23.73 o 
   6   5  10        1.58      -17.46     20.93 o 
   7   5  10       15.88      -22.15     31.31 o 
   8   5  10       37.36       41.68     27.23 o 
  -9   6  10        0.02      -21.36     27.37 o 
  -8   6  10        2.32      -18.53     26.97 o 
  -7   6  10       69.50       25.24     31.17 o 
  -6   6  10       24.42        2.24     18.44 o 
  -5   6  10      200.34      212.15     31.11 o 
  -4   6  10       45.38       13.57     19.70 o 
  -3   6  10       11.91       20.99     18.94 o 
  -2   6  10      127.48      146.76     37.41 o 
  -1   6  10      136.41      101.87     24.58 o 
   0   6  10       89.07       98.48     24.01 o 
   1   6  10     1012.97      892.64     36.21 o 
   2   6  10       67.81       46.13     20.80 o 
   3   6  10      124.92      146.12     28.22 o 
   4   6  10       86.86       83.10     30.44 o 
   5   6  10       35.89       14.14     23.55 o 
   6   6  10       19.24        3.61     25.31 o 
   7   6  10        1.28      -10.07     26.05 o 
   8   6  10        5.02      -35.91     23.94 o 
  -9   7  10        1.56      -37.53     33.19 o 
  -8   7  10       12.09      -27.93     27.34 o 
  -7   7  10      266.55      164.80     41.51 o 
  -6   7  10       68.11       74.40     33.16 o 
  -5   7  10        3.17       -6.19     21.72 o 
  -4   7  10        0.01      -14.27     16.36 o 
  -3   7  10       16.05       -2.79     18.30 o 
  -2   7  10       21.00        8.17     19.69 o 
  -1   7  10      354.98      466.13     40.67 o 
   0   7  10       89.70       54.28     29.43 o 
   1   7  10      126.35      144.47     22.59 o 
   2   7  10       37.36       10.60     18.51 o 
   3   7  10      363.53      386.72     48.57 o 
   4   7  10       86.80       30.06     36.11 o 
   5   7  10        6.55       -4.08     24.21 o 
   6   7  10       34.36       25.90     29.86 o 
   7   7  10        5.85      -17.57     23.43 o 
  -8   8  10        1.34      -38.58     25.72 o 
  -7   8  10       11.02      -39.88     26.59 o 
  -6   8  10       32.21        0.95     25.88 o 
  -5   8  10      177.61      124.47     27.04 o 
  -4   8  10       35.97       16.48     19.96 o 
  -3   8  10        3.54       -7.18     18.48 o 
  -2   8  10       56.02       50.17     23.63 o 
  -1   8  10      121.17      111.91     25.62 o 
   0   8  10      303.97      363.67     37.44 o 
   1   8  10      228.76      236.44     26.08 o 
   2   8  10        8.00       10.50     19.42 o 
   3   8  10        0.06      -15.84     20.87 o 
   4   8  10        0.01       -5.92     22.97 o 
   5   8  10        7.16       11.19     25.10 o 
   6   8  10       16.80      -22.52     24.70 o 
   7   8  10       19.87        1.75     32.39 o 
  -7   9  10       15.08      -32.35     28.91 o 
  -6   9  10        1.27      -55.15     36.77 o 
  -5   9  10       11.16        6.99     28.55 o 
  -4   9  10       20.81       -1.55     21.13 o 
  -3   9  10        0.05      -14.28     18.28 o 
  -2   9  10        3.63      -15.61     17.26 o 
  -1   9  10       39.81       42.86     21.99 o 
   0   9  10      121.56      115.33     30.36 o 
   1   9  10        3.77       -1.60     18.41 o 
   2   9  10       28.83        2.93     22.32 o 
   3   9  10       10.10      -16.92     21.64 o 
   4   9  10        0.83      -24.14     20.85 o 
   5   9  10       75.11       39.06     30.78 o 
   6   9  10        7.72       12.88     26.99 o 
  -6  10  10        0.02      -26.32     27.06 o 
  -5  10  10        1.76      -32.40     27.49 o 
  -4  10  10        0.65      -19.50     20.76 o 
  -3  10  10      138.01      125.44     33.66 o 
  -2  10  10      160.67      173.46     33.36 o 
  -1  10  10        5.81      -18.73     19.37 o 
   0  10  10        3.85      -10.86     18.91 o 
   1  10  10        0.21      -11.85     15.96 o 
   2  10  10       84.23       73.39     28.51 o 
   3  10  10        3.04       17.65     25.54 o 
   4  10  10       27.43       31.43     27.59 o 
   5  10  10        3.76        6.97     27.35 o 
  -5  11  10        3.13      -13.04     29.43 o 
  -4  11  10        0.02        2.51     30.53 o 
  -3  11  10       50.74       22.27     22.90 o 
  -2  11  10        0.01       -8.90     20.03 o 
  -1  11  10        1.55        1.38     19.71 o 
   0  11  10       12.84        9.43     29.39 o 
   1  11  10       19.77       13.89     20.94 o 
   2  11  10        2.09       13.87     24.71 o 
   3  11  10        1.91      -11.36     28.41 o 
   4  11  10        0.01       -9.06     25.51 o 
  -4  12  10        8.56      -10.30     30.09 o 
  -3  12  10      193.81      225.20     45.24 o 
  -2  12  10      108.71       55.44     25.56 o 
  -1  12  10        8.78        2.18     21.37 o 
   0  12  10       16.75       16.16     39.12 o 
   1  12  10        0.46       25.54     22.83 o 
   2  12  10        0.83      -29.85     28.18 o 
   3  12  10       18.19       24.07     26.28 o 
  -9   0  11        9.41       -9.11     40.07 o 
  -7   0  11       25.60       36.78     32.04 o 
  -5   0  11      800.61      738.86     69.07 o 
  -3   0  11        0.08        0.94     30.44 o 
  -1   0  11     1020.58     1005.09     75.91 o 
   1   0  11      696.47      607.95     62.16 o 
   3   0  11       74.30       84.31     67.20 o 
   5   0  11       37.98       35.02     23.28 o 
   7   0  11        3.58       13.30     40.90 o 
   9   0  11        4.29      159.75     67.36 o 
  -9   1  11      145.54      160.71     55.58 o 
  -8   1  11        5.07       -2.17     18.12 o 
  -7   1  11      129.28      114.54     35.09 o 
  -6   1  11      177.96      175.39     30.46 o 
  -5   1  11      369.19      460.96     49.68 o 
  -4   1  11      203.10      263.19     33.51 o 
  -3   1  11      166.60      207.33     35.95 o 
  -2   1  11       76.51        8.29     22.83 o 
  -1   1  11      561.16      547.28     28.60 o 
   0   1  11        0.00       -7.01     10.90 o 
   1   1  11       82.02       71.35     15.91 o 
   2   1  11        2.69       -3.39     12.45 o 
   3   1  11      116.11      113.28     19.00 o 
   4   1  11       56.33       57.86     18.46 o 
   5   1  11       24.52       -8.30     14.07 o 
   6   1  11        0.39        1.75     17.27 o 
   7   1  11        5.42      -12.13     30.80 o 
   8   1  11        9.27      -34.89     25.95 o 
 -10   2  11        3.63       20.59     28.02 o 
  -9   2  11       34.82       11.93     24.28 o 
  -8   2  11        0.44      -13.44     21.43 o 
  -7   2  11       64.96       70.91     26.09 o 
  -6   2  11       14.00       -6.11     20.02 o 
  -5   2  11      105.41      139.88     28.43 o 
  -4   2  11       13.48       25.88     20.99 o 
  -3   2  11        2.92       13.21     19.30 o 
  -2   2  11      283.48      336.66     40.72 o 
  -1   2  11        6.65        6.61     21.53 o 
   0   2  11        0.88      -14.46     13.81 o 
   1   2  11       80.62       97.39     21.15 o 
   2   2  11      215.33      277.87     32.27 o 
   3   2  11        0.37      -18.63     12.42 o 
   4   2  11       44.02       15.86     14.96 o 
   5   2  11        3.05      -13.02     16.51 o 
   6   2  11        1.73       -2.52     17.15 o 
   7   2  11       16.85      -13.13     27.42 o 
   8   2  11        0.02      -18.67     26.77 o 
  -9   3  11        2.07      -56.67     48.76 o 
  -8   3  11        3.33      -34.57     23.05 o 
  -7   3  11        6.96        0.19     27.27 o 
  -6   3  11      132.42      138.56     28.80 o 
  -5   3  11       13.86       -6.48     19.36 o 
  -4   3  11       39.53       16.70     21.01 o 
  -3   3  11       11.66      -21.02     18.78 o 
  -2   3  11       37.76       47.42     21.17 o 
  -1   3  11        0.00      -15.86     19.53 o 
   0   3  11       48.90       44.28     18.38 o 
   1   3  11      211.62      259.87     29.81 o 
   2   3  11       45.37       40.73     18.41 o 
   3   3  11        0.00      -20.24     15.88 o 
   4   3  11        9.85        1.64     16.63 o 
   5   3  11       68.42       89.16     28.99 o 
   6   3  11        5.62      -17.90     22.19 o 
   7   3  11       56.18       58.16     28.07 o 
   8   3  11       55.60       32.98     46.21 o 
  -9   4  11       20.24       -7.12     28.27 o 
  -8   4  11        0.06      -19.74     26.64 o 
  -7   4  11        0.01      -17.96     20.79 o 
  -6   4  11        7.12        7.31     20.73 o 
  -5   4  11        0.70      -26.01     17.64 o 
  -4   4  11       51.01       44.90     23.41 o 
  -3   4  11       12.51      -16.02     17.68 o 
  -2   4  11       14.30       26.77     25.69 o 
  -1   4  11       70.89       78.24     34.10 o 
   0   4  11       35.39       31.65     23.02 o 
   1   4  11       15.95        2.48     16.61 o 
   2   4  11     1070.68     1038.20     45.75 o 
   3   4  11      140.18      116.53     24.15 o 
   4   4  11      254.96      325.92     43.58 o 
   5   4  11      244.30      318.43     74.91 o 
   6   4  11        7.33       -3.03     26.04 o 
   7   4  11       24.48       -5.81     23.38 o 
   8   4  11        2.48      -45.37     41.71 o 
  -9   5  11        0.35      -37.11     29.37 o 
  -8   5  11       12.86       16.90     30.56 o 
  -7   5  11        0.17       -3.76     28.96 o 
  -6   5  11        2.25      -27.27     18.39 o 
  -5   5  11        0.69       17.27     21.14 o 
  -4   5  11      109.17       59.12     23.54 o 
  -3   5  11        0.93      -12.39     18.25 o 
  -2   5  11      214.10      222.13     31.73 o 
  -1   5  11      286.40      276.02     58.38 o 
   0   5  11      381.41      586.24     43.41 o 
   1   5  11      404.02      404.01     48.41 o 
   2   5  11       31.14       60.37     20.62 o 
   3   5  11       22.12       12.18     18.58 o 
   4   5  11      214.08      222.70     39.78 o 
   5   5  11       40.10       -4.05     23.97 o 
   6   5  11      107.80      111.45     34.58 o 
   7   5  11        0.31       14.23     27.82 o 
   8   5  11       13.27       -1.70     48.20 o 
  -8   6  11        3.58       -2.35     30.29 o 
  -7   6  11       27.11       21.00     31.84 o 
  -6   6  11        0.56      -10.37     19.04 o 
  -5   6  11       90.13       24.90     26.24 o 
  -4   6  11       77.06       75.69     24.56 o 
  -3   6  11       31.37       48.63     23.05 o 
  -2   6  11       55.99       54.68     22.68 o 
  -1   6  11       12.67        1.21     19.92 o 
   0   6  11      139.17      151.36     28.28 o 
   1   6  11       14.21       14.36     18.19 o 
   2   6  11     1748.83     1665.90     63.47 o 
   3   6  11      151.13      141.77     38.08 o 
   4   6  11      105.10      177.33     38.67 o 
   5   6  11        9.11      -20.35     23.23 o 
   6   6  11        4.10       -9.65     23.77 o 
   7   6  11       11.45      -21.99     25.01 o 
  -8   7  11        5.75      -12.85     31.03 o 
  -7   7  11       35.33      -32.39     33.19 o 
  -6   7  11        2.51      -20.03     27.03 o 
  -5   7  11       19.76       -7.09     20.72 o 
  -4   7  11       20.97        7.73     20.04 o 
  -3   7  11        0.05      -27.33     18.22 o 
  -2   7  11        1.94      -22.24     16.96 o 
  -1   7  11       19.95        1.48     20.16 o 
   0   7  11      908.72      834.73     42.44 o 
   1   7  11      340.92      417.37     33.88 o 
   2   7  11       44.63       17.80     19.34 o 
   3   7  11       13.61       -8.05     20.66 o 
   4   7  11       31.61       26.99     47.15 o 
   5   7  11       68.05       57.99     30.56 o 
   6   7  11       11.12       36.17     27.07 o 
   7   7  11       61.87       49.10     32.07 o 
  -7   8  11        0.00      -20.79     29.33 o 
  -6   8  11       63.44       63.24     42.93 o 
  -5   8  11       10.83       11.28     21.89 o 
  -4   8  11        6.05       -1.24     20.59 o 
  -3   8  11       52.53       45.47     23.69 o 
  -2   8  11       21.36       12.47     21.63 o 
  -1   8  11       34.00        5.72     19.28 o 
   0   8  11        1.17       10.04     19.94 o 
   1   8  11       76.85       75.57     19.79 o 
   2   8  11       10.91       23.13     23.78 o 
   3   8  11        6.83        0.73     23.03 o 
   4   8  11       88.09       52.23     31.37 o 
   5   8  11       27.33       25.80     29.01 o 
   6   8  11        7.95      -34.26     23.46 o 
  -7   9  11        0.22      -39.06     26.65 o 
  -6   9  11        0.07      -20.92     30.74 o 
  -5   9  11        0.24      -33.96     29.74 o 
  -4   9  11        6.66       23.10     21.95 o 
  -3   9  11        4.43      -28.29     18.86 o 
  -2   9  11       36.28        4.94     21.89 o 
  -1   9  11        6.20       -9.29     20.14 o 
   0   9  11       42.78       26.01     21.50 o 
   1   9  11        9.45      -16.34     15.06 o 
   2   9  11        1.70      -16.84     20.63 o 
   3   9  11        8.00        9.59     24.26 o 
   4   9  11      126.28      118.03     37.56 o 
   5   9  11        2.68       11.71     26.49 o 
  -6  10  11        2.96      -38.76     25.84 o 
  -5  10  11        5.62      -37.63     25.09 o 
  -4  10  11        1.05      -10.20     22.17 o 
  -3  10  11        0.17       -6.88     19.88 o 
  -2  10  11        0.42       -6.68     20.59 o 
  -1  10  11        0.03      -26.68     17.79 o 
   0  10  11        1.12      -27.11     18.07 o 
   1  10  11       17.59       39.80     24.50 o 
   2  10  11       15.98       19.63     23.64 o 
   3  10  11       44.50       19.30     25.81 o 
   4  10  11        7.06       -8.88     26.36 o 
  -4  11  11       57.92       15.12     33.30 o 
  -3  11  11      149.20      129.24     31.99 o 
  -2  11  11       99.78      104.32     29.18 o 
  -1  11  11        2.46      -16.90     20.93 o 
   0  11  11       20.09      -10.55     20.30 o 
   1  11  11        7.32        0.01     21.08 o 
   2  11  11       27.50       39.96     24.69 o 
   3  11  11        2.15        4.50     28.29 o 
  -2  12  11        9.26       -9.89     32.83 o 
  -1  12  11       36.10       26.02     24.75 o 
   0  12  11       13.62       24.91     19.41 o 
   1  12  11        0.70       13.55     21.30 o 
  -8   0  12        8.22        3.94     29.19 o 
  -6   0  12      439.51      655.97     84.39 o 
  -4   0  12        1.58       19.06     34.87 o 
  -2   0  12      448.55      620.65     78.56 o 
   0   0  12      896.73      950.39     49.27 o 
   2   0  12       94.48       94.39     29.49 o 
   4   0  12      155.49       85.53     26.20 o 
   6   0  12        6.76      -45.08     30.05 o 
   8   0  12        4.79      -40.07     41.39 o 
  -9   1  12        0.36      -41.74     27.83 o 
  -8   1  12        0.60      -14.36     22.12 o 
  -7   1  12       14.75      -19.97     23.48 o 
  -6   1  12      415.28      432.44     42.93 o 
  -5   1  12       96.36      115.83     28.55 o 
  -4   1  12      474.48      684.67     81.67 o 
  -3   1  12       46.46       34.70     27.01 o 
  -2   1  12       65.44       47.10     25.80 o 
  -1   1  12        2.19       31.30     24.06 o 
   0   1  12      417.96      477.17     34.05 o 
   1   1  12       38.03       39.36     18.70 o 
   2   1  12       18.99       14.27     16.37 o 
   3   1  12        1.50      -18.95     12.63 o 
   4   1  12       25.86        5.46     15.61 o 
   5   1  12        3.67      -18.82     17.54 o 
   6   1  12      261.35      270.50     42.21 o 
   7   1  12        3.47      -13.45     25.77 o 
   8   1  12        0.08      -34.84     29.23 o 
  -9   2  12        0.07      -19.91     31.30 o 
  -8   2  12        0.00      -28.58     22.00 o 
  -7   2  12       22.74      -14.98     21.33 o 
  -6   2  12       29.83       -9.01     20.56 o 
  -5   2  12       22.52        2.07     19.82 o 
  -4   2  12       37.45       18.22     23.18 o 
  -3   2  12      104.63      116.47     31.31 o 
  -2   2  12        7.62       -7.76     22.08 o 
  -1   2  12       96.21      109.90     31.63 o 
   0   2  12       57.76       18.36     17.52 o 
   1   2  12       35.85       26.69     17.36 o 
   2   2  12       26.56        3.64     17.68 o 
   3   2  12      110.58      115.43     23.99 o 
   4   2  12       44.43       54.62     21.92 o 
   5   2  12        5.22        5.87     23.33 o 
   6   2  12       33.99       47.25     34.68 o 
   7   2  12       11.12      -45.02     35.46 o 
   8   2  12       23.20      -17.83     37.03 o 
  -9   3  12        9.52      -37.73     28.58 o 
  -8   3  12        0.04      -25.22     39.23 o 
  -7   3  12        2.51      -27.39     18.26 o 
  -6   3  12       34.21        2.32     28.25 o 
  -5   3  12        4.89       -4.43     20.68 o 
  -4   3  12       52.44       33.54     24.01 o 
  -3   3  12        6.73      -10.57     22.63 o 
  -2   3  12       50.38       17.36     24.20 o 
  -1   3  12       19.11      -17.31     21.55 o 
   0   3  12       95.04       70.44     22.03 o 
   1   3  12       95.52       79.34     21.35 o 
   2   3  12      110.12       97.08     22.91 o 
   3   3  12        0.16      -10.59     15.58 o 
   4   3  12      137.39      118.91     26.56 o 
   5   3  12       12.93        8.85     23.60 o 
   6   3  12       18.71        3.18     23.08 o 
   7   3  12        7.38      -13.18     24.24 o 
   8   3  12       66.50       40.03     46.17 o 
  -9   4  12       73.86       59.71     36.50 o 
  -8   4  12        6.96        2.67     31.13 o 
  -7   4  12        6.34      -28.33     18.89 o 
  -6   4  12        3.62      -18.88     21.51 o 
  -5   4  12        0.68      -26.99     17.99 o 
  -4   4  12        3.92      -14.75     19.08 o 
  -3   4  12        0.07      -19.22     17.83 o 
  -2   4  12       33.31       58.52     23.03 o 
  -1   4  12      202.65      270.16     40.29 o 
   0   4  12       14.31       29.00     18.19 o 
   1   4  12      325.94      380.42     38.94 o 
   2   4  12       91.49      154.58     26.31 o 
   3   4  12        0.02      -19.39     16.43 o 
   4   4  12        1.91       -4.81     22.33 o 
   5   4  12        0.02        6.12     23.83 o 
   6   4  12       21.65       47.01     43.58 o 
   7   4  12        3.27      -38.21     26.30 o 
  -8   5  12       21.93      -13.31     30.53 o 
  -7   5  12        0.09      -35.19     23.46 o 
  -6   5  12        0.05      -30.68     20.45 o 
  -5   5  12       68.04       24.19     22.51 o 
  -4   5  12       64.91       15.13     22.04 o 
  -3   5  12       55.73       35.02     23.52 o 
  -2   5  12       36.98       14.46     22.37 o 
  -1   5  12      287.75      369.74     38.20 o 
   0   5  12      302.93      300.74     40.78 o 
   1   5  12      313.69      307.33     33.99 o 
   2   5  12        4.00      -18.99     15.02 o 
   3   5  12       40.27       13.17     20.43 o 
   4   5  12      235.15      234.10     42.88 o 
   5   5  12        0.00      -14.10     29.77 o 
   6   5  12        2.16      -21.89     21.94 o 
   7   5  12       29.20        5.80     26.44 o 
  -8   6  12       25.77       -5.43     32.17 o 
  -7   6  12       28.47      -29.29     26.90 o 
  -6   6  12       18.07        9.93     21.51 o 
  -5   6  12       97.27       78.32     25.16 o 
  -4   6  12       80.45       31.52     23.37 o 
  -3   6  12        4.95       -8.92     19.72 o 
  -2   6  12       66.47      100.88     25.50 o 
  -1   6  12       63.38       21.72     21.25 o 
   0   6  12       87.04      112.22     44.16 o 
   1   6  12      161.85      114.85     38.61 o 
   2   6  12       36.71       15.06     19.58 o 
   3   6  12       63.00       26.85     43.19 o 
   4   6  12       10.15       17.09     25.02 o 
   5   6  12       98.53      109.78     35.25 o 
   6   6  12       40.16       27.61     29.02 o 
   7   6  12        0.76      -25.21     26.22 o 
  -7   7  12        4.51      -43.48     28.99 o 
  -6   7  12       75.67       37.97     34.44 o 
  -5   7  12        8.68      -22.30     19.91 o 
  -4   7  12       46.51       24.32     22.71 o 
  -3   7  12       36.47       38.44     23.87 o 
  -2   7  12       33.07       32.88     22.52 o 
  -1   7  12      375.43      515.95     44.80 o 
   0   7  12        8.42       -6.89     19.44 o 
   1   7  12        3.10       18.80     19.93 o 
   2   7  12        5.80       14.49     19.10 o 
   3   7  12       14.00       -8.18     39.91 o 
   4   7  12        0.83       -1.22     27.06 o 
   5   7  12       65.09       33.82     52.28 o 
   6   7  12        1.42      -18.67     25.18 o 
  -7   8  12       24.93       17.83     34.58 o 
  -6   8  12        1.35       40.40     35.73 o 
  -5   8  12       14.59      -20.20     20.48 o 
  -4   8  12        0.41      -29.28     19.52 o 
  -3   8  12       12.08      -18.08     19.09 o 
  -2   8  12       25.10        4.42     21.55 o 
  -1   8  12       31.38       80.48     25.02 o 
   0   8  12       16.15        7.07     19.67 o 
   1   8  12       14.26       14.51     17.69 o 
   2   8  12        0.56       27.49     29.20 o 
   3   8  12       38.56       39.14     28.00 o 
   4   8  12        0.00       -2.74     25.54 o 
   5   8  12       71.29       27.06     42.27 o 
  -6   9  12        7.54      -12.77     29.57 o 
  -5   9  12        0.01      -34.02     31.96 o 
  -4   9  12        0.78      -23.82     20.81 o 
  -3   9  12        0.13      -28.59     19.06 o 
  -2   9  12       45.81       53.17     26.02 o 
  -1   9  12       59.63       54.34     23.78 o 
   0   9  12       38.23       44.92     24.89 o 
   1   9  12        1.02        1.73     16.57 o 
   2   9  12        1.45       10.79     23.89 o 
   3   9  12       14.11        5.56     24.79 o 
   4   9  12       24.61       39.75     31.31 o 
   5   9  12       43.65       -5.77     38.03 o 
  -5  10  12        9.17      -12.14     36.47 o 
  -4  10  12        0.93        3.36     23.10 o 
  -3  10  12        1.70       -9.61     23.00 o 
  -2  10  12        5.53       -1.94     22.02 o 
  -1  10  12        0.74      -27.47     18.31 o 
   0  10  12        1.18      -11.08     15.82 o 
   1  10  12        1.10       -1.07     19.88 o 
   2  10  12        5.23      -10.95     22.56 o 
   3  10  12       13.42        5.23     33.96 o 
  -3  11  12        3.64      -13.29     23.56 o 
  -2  11  12       27.36       20.35     23.96 o 
  -1  11  12       12.47      -14.11     22.13 o 
   0  11  12        7.64        7.89     17.61 o 
   1  11  12       24.35       36.09     23.14 o 
   2  11  12        8.17       29.67     25.70 o 
  -9   0  13        2.33      -45.44     30.29 o 
  -7   0  13      100.31       17.14     41.39 o 
  -5   0  13     1236.10     1170.91     93.75 o 
  -3   0  13        4.62      -19.13     31.24 o 
  -1   0  13      333.13      496.75     73.08 o 
   1   0  13       85.72       61.74     37.38 o 
   3   0  13       40.55      105.34     44.43 o 
   5   0  13      137.03      144.38     33.51 o 
   7   0  13        2.82      -55.28     36.86 o 
  -8   1  13        3.89      -21.72     25.08 o 
  -7   1  13        1.10      -27.33     19.93 o 
  -6   1  13       49.17       45.53     29.79 o 
  -5   1  13      856.89      820.50     54.41 o 
  -4   1  13       47.45       57.81     28.55 o 
  -3   1  13      185.68      143.20     35.54 o 
  -2   1  13       51.16       20.39     25.42 o 
  -1   1  13        1.33      -12.44     15.82 o 
   0   1  13       16.09       37.98     18.80 o 
   1   1  13       71.73       64.40     22.07 o 
   2   1  13       18.29       -2.77     17.51 o 
   3   1  13      143.99      106.59     23.95 o 
   4   1  13       47.62       15.38     18.26 o 
   5   1  13        1.06      -14.74     18.66 o 
   6   1  13        0.07      -24.81     36.23 o 
   7   1  13       47.76        3.39     41.11 o 
  -8   2  13       33.56       38.34     29.77 o 
  -7   2  13        2.93      -18.07     21.59 o 
  -6   2  13       14.07       -0.63     21.73 o 
  -5   2  13      368.24      365.00     40.72 o 
  -4   2  13       76.12       29.49     35.83 o 
  -3   2  13       67.90       80.13     29.78 o 
  -2   2  13       33.94       62.50     28.40 o 
  -1   2  13       34.31       45.33     30.78 o 
   0   2  13       46.73       25.41     18.76 o 
   1   2  13       43.56       42.33     23.19 o 
   2   2  13       59.60       59.00     20.95 o 
   3   2  13        0.00       -0.69     18.09 o 
   4   2  13       17.38       24.18     19.73 o 
   5   2  13       40.69       27.13     26.93 o 
   6   2  13       16.99       14.41     25.54 o 
   7   2  13       12.38      -43.21     40.56 o 
  -8   3  13        3.96      -37.42     24.95 o 
  -7   3  13        0.08      -27.19     20.52 o 
  -6   3  13        8.35       -5.93     21.24 o 
  -5   3  13       10.96       -7.50     20.69 o 
  -4   3  13       32.20      -13.14     20.01 o 
  -3   3  13       16.44        9.18     22.59 o 
  -2   3  13       77.92      111.70     45.21 o 
  -1   3  13        7.24       -0.20     22.85 o 
   0   3  13       39.07       40.18     19.08 o 
   1   3  13       82.72       52.22     21.58 o 
   2   3  13        3.27        7.49     16.55 o 
   3   3  13       99.84       92.95     27.72 o 
   4   3  13        6.97      -11.18     24.79 o 
   5   3  13        3.82      -10.94     22.67 o 
   6   3  13        2.95      -29.43     23.26 o 
   7   3  13       24.96       24.71     48.30 o 
  -8   4  13       44.64       35.28     33.86 o 
  -7   4  13       12.17      -15.68     22.57 o 
  -6   4  13       11.49        6.59     22.40 o 
  -5   4  13       12.88       -6.83     22.20 o 
  -4   4  13        1.54      -14.25     20.75 o 
  -3   4  13       53.37       52.49     24.70 o 
  -2   4  13      125.44      124.44     28.41 o 
  -1   4  13        8.95      -15.35     21.36 o 
   0   4  13        0.11       -5.14     16.74 o 
   1   4  13      221.49      251.37     31.76 o 
   2   4  13        6.26       -2.48     18.05 o 
   3   4  13       76.05      107.55     25.14 o 
   4   4  13       25.34       22.09     25.64 o 
   5   4  13       64.72       39.39     27.33 o 
   6   4  13        0.01      -29.39     24.46 o 
   7   4  13       43.01       38.69     35.64 o 
  -8   5  13       22.62       -4.79     34.06 o 
  -7   5  13        3.32      -12.32     30.15 o 
  -6   5  13      132.72      142.07     32.47 o 
  -5   5  13        3.89      -29.41     20.03 o 
  -4   5  13       76.81       84.08     26.21 o 
  -3   5  13      133.78       90.65     28.62 o 
  -2   5  13       45.00       59.22     25.25 o 
  -1   5  13       14.64      -10.71     20.97 o 
   0   5  13      213.15      278.30     51.73 o 
   1   5  13      185.88      172.28     28.74 o 
   2   5  13      111.98      137.05     27.54 o 
   3   5  13        3.24       -4.11     23.23 o 
   4   5  13       19.86        5.35     27.19 o 
   5   5  13        2.06      -10.40     30.26 o 
   6   5  13       23.06       24.56     30.63 o 
  -7   6  13        1.26      -35.88     23.92 o 
  -6   6  13       30.62       30.35     23.53 o 
  -5   6  13        3.92      -35.14     23.43 o 
  -4   6  13        2.29      -14.14     20.13 o 
  -3   6  13        4.79       11.56     21.17 o 
  -2   6  13      199.52      231.64     34.62 o 
  -1   6  13      243.20      352.69     63.17 o 
   0   6  13        0.82       -9.19     18.43 o 
   1   6  13       92.36       94.21     24.78 o 
   2   6  13       15.20       23.75     25.83 o 
   3   6  13        0.12        9.84     26.88 o 
   4   6  13       40.94       33.19     34.75 o 
   5   6  13      153.42      167.74     70.40 o 
   6   6  13       60.91       68.17     48.93 o 
  -6   7  13       84.54       35.04     54.36 o 
  -5   7  13        9.36      -13.90     23.77 o 
  -4   7  13       86.65       40.94     25.46 o 
  -3   7  13       76.37       89.69     26.87 o 
  -2   7  13       46.81       43.01     25.15 o 
  -1   7  13      168.65      174.51     32.04 o 
   0   7  13        1.63        0.29     16.50 o 
   1   7  13       16.65       -2.81     20.86 o 
   2   7  13        9.38       16.13     24.01 o 
   3   7  13       30.35       38.23     29.95 o 
   4   7  13        0.00       11.30     28.34 o 
   5   7  13        4.85       28.40     30.33 o 
  -6   8  13       59.74       56.98     41.36 o 
  -5   8  13        0.20      -18.83     28.53 o 
  -4   8  13        2.09       -1.97     22.42 o 
  -3   8  13        0.11        4.85     23.07 o 
  -2   8  13       17.79      -28.79     19.19 o 
  -1   8  13       14.71        2.00     19.94 o 
   0   8  13       31.27       22.20     17.10 o 
   1   8  13      229.71      309.47     36.05 o 
   2   8  13       10.48       -9.99     23.99 o 
   3   8  13        1.19       -7.86     25.35 o 
   4   8  13       33.51       19.45     28.72 o 
  -5   9  13        1.53       33.07     38.85 o 
  -4   9  13        2.40        4.69     23.24 o 
  -3   9  13        0.14      -13.15     22.00 o 
  -2   9  13        7.83       -4.03     22.81 o 
  -1   9  13        6.91      -27.91     19.83 o 
   0   9  13       13.44        4.71     17.28 o 
   1   9  13        0.13        5.39     20.82 o 
   2   9  13        0.57      -13.21     19.98 o 
   3   9  13       17.38       -7.27     27.31 o 
  -3  10  13        0.06       -8.64     23.02 o 
  -2  10  13       18.31       -5.99     22.18 o 
  -1  10  13       11.36      -12.80     28.85 o 
   0  10  13        1.73        7.37     17.80 o 
   1  10  13        4.57       22.61     27.76 o 
   2  10  13       50.46       30.63     25.09 o 
  -8   0  14        0.45      -21.15     43.21 o 
  -6   0  14      195.83      241.18     60.80 o 
  -4   0  14      231.68      235.98     59.93 o 
  -2   0  14        1.40      -31.34     28.65 o 
   0   0  14      464.43      561.08     80.52 o 
   2   0  14      378.05      537.45     76.96 o 
   4   0  14      158.43      216.08     54.17 o 
  -8   1  14        2.66      -33.82     27.60 o 
  -7   1  14        2.29      -25.57     24.48 o 
  -6   1  14        0.76        6.22     25.99 o 
  -5   1  14      125.85       95.21     33.61 o 
  -4   1  14       57.17       71.03     31.01 o 
  -3   1  14       22.43        0.92     24.34 o 
  -2   1  14       12.94       -8.17     22.30 o 
  -1   1  14       28.38       36.60     26.31 o 
   0   1  14       30.48        2.81     22.60 o 
   1   1  14        0.67       15.23     24.31 o 
   2   1  14      215.69      256.36     40.72 o 
   3   1  14       22.24       26.72     24.32 o 
   4   1  14        6.27       13.84     24.83 o 
   5   1  14        0.26       -5.41     31.34 o 
  -8   2  14       11.32      -32.25     21.50 o 
  -7   2  14       14.98      -14.17     23.57 o 
  -6   2  14      129.81      115.87     30.27 o 
  -5   2  14       59.64       55.68     31.82 o 
  -4   2  14        6.96       -9.99     24.85 o 
  -3   2  14       21.40       16.12     27.82 o 
  -2   2  14       14.06       19.90     25.36 o 
  -1   2  14       10.04        1.92     21.51 o 
   0   2  14       21.71       27.34     18.99 o 
   1   2  14      115.94      161.18     27.62 o 
   2   2  14      139.70      158.15     32.74 o 
   3   2  14        1.32       -8.82     18.05 o 
   4   2  14       22.68       30.47     20.31 o 
   5   2  14        2.05       -2.85     35.13 o 
   6   2  14        0.30        3.81     27.60 o 
  -7   3  14        1.35       -7.08     24.29 o 
  -6   3  14       28.99        8.81     26.40 o 
  -5   3  14       23.83       18.50     22.78 o 
  -4   3  14      205.23      163.81     37.98 o 
  -3   3  14        0.69       -0.25     23.08 o 
  -2   3  14       67.63       63.47     31.33 o 
  -1   3  14       11.21       10.03     19.61 o 
   0   3  14       27.19       17.59     18.55 o 
   1   3  14        0.51      -20.52     16.46 o 
   2   3  14       12.91        2.47     18.87 o 
   3   3  14        0.34      -10.88     17.46 o 
   4   3  14       86.35      141.16     33.60 o 
   5   3  14        1.04      -20.65     23.40 o 
   6   3  14        1.13       -0.02     26.96 o 
  -7   4  14       11.02      -31.87     24.06 o 
  -6   4  14        8.84      -16.12     23.69 o 
  -5   4  14        4.61      -10.07     29.36 o 
  -4   4  14        0.70       -5.94     21.81 o 
  -3   4  14       17.37      -18.37     20.00 o 
  -2   4  14       43.18        0.93     29.89 o 
  -1   4  14      106.79      143.36     35.54 o 
   0   4  14       77.98       43.95     20.93 o 
   1   4  14        2.70       16.09     18.95 o 
   2   4  14       80.98       66.64     23.06 o 
   3   4  14      129.29      150.67     53.51 o 
   4   4  14       19.45        5.95     24.34 o 
   5   4  14       24.21       26.70     28.33 o 
   6   4  14        0.56        7.51     27.95 o 
  -7   5  14        0.54      -25.82     30.73 o 
  -6   5  14        4.12       -1.73     23.41 o 
  -5   5  14       59.70       44.97     25.54 o 
  -4   5  14       75.74       18.33     24.61 o 
  -3   5  14       47.94       20.93     22.65 o 
  -2   5  14       22.57       28.02     27.89 o 
  -1   5  14      193.72      202.02     49.75 o 
   0   5  14      112.41      103.83     38.29 o 
   1   5  14       97.87       90.70     25.03 o 
   2   5  14      107.86      123.06     27.64 o 
   3   5  14       96.37       48.33     29.92 o 
   4   5  14       83.00       85.95     35.78 o 
   5   5  14       70.83       69.09     32.61 o 
  -6   6  14        1.35       -3.97     34.09 o 
  -5   6  14        2.37      -31.41     20.94 o 
  -4   6  14       42.69       32.88     34.42 o 
  -3   6  14      130.71      118.26     32.44 o 
  -2   6  14       40.04        9.71     21.54 o 
  -1   6  14      148.93      150.11     45.32 o 
   0   6  14       55.50       60.65     22.79 o 
   1   6  14      111.32      136.93     29.32 o 
   2   6  14      144.48      206.63     33.30 o 
   3   6  14       86.09       51.84     29.67 o 
   4   6  14        1.40      -11.65     27.30 o 
   5   6  14        0.76       -4.07     31.39 o 
  -5   7  14        6.60        4.70     22.56 o 
  -4   7  14       22.73       -0.13     25.00 o 
  -3   7  14        0.00       -4.01     22.95 o 
  -2   7  14       21.11      -14.92     27.95 o 
  -1   7  14       89.70       51.46     25.75 o 
   0   7  14       22.60        0.28     18.03 o 
   1   7  14      151.40      125.02     28.69 o 
   2   7  14       87.70       66.77     31.30 o 
   3   7  14        4.77       -2.38     27.45 o 
   4   7  14        3.26       -8.52     29.48 o 
  -4   8  14        0.85      -17.80     24.30 o 
  -3   8  14       18.98        0.39     26.08 o 
  -2   8  14        0.10      -14.11     22.95 o 
  -1   8  14       24.19       26.41     23.94 o 
   0   8  14        9.70       16.82     19.46 o 
   1   8  14       10.26       16.53     20.08 o 
   2   8  14        1.42        2.91     26.75 o 
   3   8  14        4.80      -13.13     28.10 o 
  -3   9  14        7.84      -31.89     21.26 o 
  -2   9  14       19.23      -38.51     28.51 o 
  -1   9  14        0.04      -22.19     21.08 o 
   0   9  14        0.20       -3.59     17.44 o 
   1   9  14        1.16       60.09     32.37 o 
   2   9  14       10.74       28.05     28.47 o 
  -7   0  15        0.02      -47.64     31.76 o 
  -5   0  15       22.23      -43.77     29.18 o 
  -3   0  15        3.20        5.44     36.47 o 
  -1   0  15       67.74       30.33     39.47 o 
   1   0  15        0.13      -22.65     31.10 o 
   3   0  15       36.57       31.93     38.43 o 
   5   0  15        4.65       -3.98     32.49 o 
  -7   1  15       17.30      -25.17     35.63 o 
  -6   1  15       11.59      -28.66     26.53 o 
  -5   1  15       39.69       49.70     31.33 o 
  -4   1  15      140.38      172.05     38.25 o 
  -3   1  15        0.06        3.56     25.80 o 
  -2   1  15        6.08       14.38     25.22 o 
  -1   1  15        2.95       -8.78     21.99 o 
   0   1  15        7.27       16.37     23.73 o 
   1   1  15        6.34       13.84     24.74 o 
   2   1  15       17.77       35.07     27.19 o 
   3   1  15        3.37        7.33     21.99 o 
   4   1  15        7.26       -4.33     22.43 o 
   5   1  15        1.52       32.01     34.73 o 
  -7   2  15        0.31       -1.53     26.30 o 
  -6   2  15        9.02        7.73     25.74 o 
  -5   2  15       24.36        4.40     27.08 o 
  -4   2  15      101.74       21.74     29.66 o 
  -3   2  15      141.59      102.19     34.89 o 
  -2   2  15        9.35      -28.68     24.47 o 
  -1   2  15       42.30       33.47     27.46 o 
   0   2  15       37.23       23.92     26.38 o 
   1   2  15        8.66        3.44     24.14 o 
   2   2  15       15.91       14.58     26.59 o 
   3   2  15        6.53       -6.40     22.64 o 
   4   2  15        0.19       16.42     24.90 o 
   5   2  15        1.20       11.31     35.77 o 
  -6   3  15       17.16      -21.74     25.48 o 
  -5   3  15       16.62        1.69     28.32 o 
  -4   3  15      122.30      144.55     37.92 o 
  -3   3  15        8.18        4.74     24.57 o 
  -2   3  15       24.87       37.48     30.66 o 
  -1   3  15       23.84        9.04     26.37 o 
   0   3  15        5.68       -4.16     18.29 o 
   1   3  15        1.14      -20.31     17.51 o 
   2   3  15        2.71        7.62     20.64 o 
   3   3  15       45.04       55.78     24.15 o 
   4   3  15       21.56       21.33     25.48 o 
   5   3  15       10.58       18.12     25.33 o 
  -6   4  15        1.36       -6.07     25.03 o 
  -5   4  15       40.45       43.48     26.25 o 
  -4   4  15       38.72       24.68     27.88 o 
  -3   4  15      221.51      218.43     45.29 o 
  -2   4  15      174.04      167.83     39.33 o 
  -1   4  15        7.54        6.54     19.21 o 
   0   4  15        0.00       -2.43     26.70 o 
   1   4  15        2.63      -15.75     17.78 o 
   2   4  15        0.00       -6.72     20.17 o 
   3   4  15        0.64       -1.15     22.33 o 
   4   4  15        0.53      -12.18     27.45 o 
   5   4  15        9.47      -30.55     24.95 o 
  -6   5  15       16.99       19.97     25.81 o 
  -5   5  15       14.87      -19.45     22.60 o 
  -4   5  15        8.87       -9.94     23.35 o 
  -3   5  15       17.06        0.12     25.05 o 
  -2   5  15        0.44      -26.23     25.73 o 
  -1   5  15       52.51       91.36     25.30 o 
   0   5  15      148.42      129.63     26.96 o 
   1   5  15       32.68       28.82     23.33 o 
   2   5  15        0.09       -3.43     21.35 o 
   3   5  15       20.42       -6.42     38.76 o 
   4   5  15      113.46      129.79     38.46 o 
  -5   6  15        0.06       -7.73     25.19 o 
  -4   6  15       28.47        6.63     29.86 o 
  -3   6  15        2.91       15.57     24.43 o 
  -2   6  15      183.30      184.68     57.19 o 
  -1   6  15        0.06       -5.52     21.60 o 
   0   6  15        0.37       -4.61     19.92 o 
   1   6  15        4.63       -6.13     20.39 o 
   2   6  15       38.95       76.56     25.37 o 
   3   6  15       54.09       60.04     48.15 o 
  -4   7  15       18.48       33.97     28.47 o 
  -3   7  15       24.64       -2.55     25.14 o 
  -2   7  15       26.82       30.44     25.92 o 
  -1   7  15       15.89       -2.43     24.43 o 
   0   7  15       80.61       94.25     25.47 o 
   1   7  15        8.77        9.61     21.64 o 
   2   7  15        1.37       -7.07     24.39 o 
  -2   8  15        2.53      -30.66     20.44 o 
  -1   8  15       10.94        4.90     28.57 o 
   0   8  15        0.76      -12.82     24.79 o 
   1   8  15        0.54       -3.10     22.09 o 
  -6   0  16        1.88       11.52     39.93 o 
  -4   0  16      213.16      234.06     64.43 o 
  -2   0  16       10.30      -12.18     36.30 o 
   0   0  16        2.78        9.81     38.64 o 
   2   0  16        0.01       17.73     35.22 o 
   4   0  16        8.66       35.60     37.62 o 
  -6   1  16       39.49       15.23     31.88 o 
  -5   1  16        0.79      -26.40     23.40 o 
  -4   1  16       11.55      -13.04     36.38 o 
  -3   1  16        3.80        2.87     24.80 o 
  -2   1  16       13.01        5.46     36.28 o 
  -1   1  16        1.67        7.06     24.69 o 
   0   1  16      102.49       89.46     32.59 o 
   1   1  16       28.42       21.95     27.01 o 
   2   1  16       10.14       -2.13     26.28 o 
   3   1  16       10.24        4.21     24.09 o 
   4   1  16        1.81      -27.67     33.37 o 
  -6   2  16        7.01      -36.05     24.03 o 
  -5   2  16        9.07       -4.84     27.18 o 
  -4   2  16      124.61      155.06     38.03 o 
  -3   2  16      131.87      214.25     44.62 o 
  -2   2  16        8.21      -12.78     26.09 o 
  -1   2  16        4.48      -17.86     23.11 o 
   0   2  16        0.40       -3.40     23.75 o 
   1   2  16       23.85       10.23     27.63 o 
   2   2  16        3.27        1.14     24.10 o 
   3   2  16        1.52      -19.03     24.59 o 
   4   2  16        8.41       25.41     36.26 o 
  -5   3  16       25.76       25.76     29.23 o 
  -4   3  16       31.62       20.63     28.95 o 
  -3   3  16       94.65      124.20     38.84 o 
  -2   3  16       85.79       87.13     34.59 o 
  -1   3  16        0.19      -30.84     20.56 o 
   0   3  16        4.81      -23.90     24.86 o 
   1   3  16       23.98       -4.80     25.25 o 
   2   3  16       14.98       -8.19     23.55 o 
   3   3  16       12.44       41.17     27.51 o 
   4   3  16        0.10       35.74     38.32 o 
  -5   4  16        6.48       10.02     25.32 o 
  -4   4  16        0.12      -11.98     27.86 o 
  -3   4  16       74.27       70.09     35.26 o 
  -2   4  16        0.31      -26.35     25.20 o 
  -1   4  16        4.12       29.01     28.70 o 
   0   4  16        6.52        8.08     26.84 o 
   1   4  16        0.97        5.80     24.48 o 
   2   4  16       41.18       43.60     25.69 o 
   3   4  16       65.25       91.12     35.17 o 
  -4   5  16        5.57      -21.30     40.97 o 
  -3   5  16      174.48      180.77     42.48 o 
  -2   5  16        2.66        2.51     27.11 o 
  -1   5  16       10.54       21.22     21.19 o 
   0   5  16       21.52       14.88     20.84 o 
   1   5  16       22.81       14.41     23.42 o 
   2   5  16       57.01       43.28     25.08 o 
  -3   6  16      158.83      194.28     63.56 o 
  -2   6  16       17.33        2.28     29.29 o 
  -1   6  16        0.98       18.19     21.94 o 
   0   6  16       27.93       23.42     22.56 o 
   1   6  16       12.07       17.66     22.94 o 
  -3   0  17       16.14       51.48     45.76 o 
  -1   0  17        2.45       -0.84     36.75 o 
   1   0  17      156.88      160.17     56.68 o 
  -4   1  17       62.05       41.22     32.64 o 
  -3   1  17       15.32        9.05     28.50 o 
  -2   1  17        0.03       -9.30     25.69 o 
  -1   1  17      130.02      147.23     38.57 o 
   0   1  17        6.68       -0.41     36.11 o 
   1   1  17        0.40       -1.54     25.77 o 
   2   1  17        4.06       -3.71     25.31 o 
  -4   2  17        1.45       -0.78     31.21 o 
  -3   2  17       16.54       -1.88     24.97 o 
  -2   2  17        1.61        0.51     27.61 o 
  -1   2  17        6.42      -23.88     26.52 o 
   0   2  17       12.38       25.18     28.77 o 
   1   2  17       17.06      -12.17     26.80 o 
   2   2  17       16.36       34.23     31.27 o 
  -3   3  17       68.87       57.85     32.73 o 
  -2   3  17       36.99       17.45     30.99 o 
  -1   3  17        0.70      -23.78     25.47 o 
   0   3  17        6.34        0.56     28.42 o 
   1   3  17        3.16       15.48     27.01 o 
   2   3  17        7.86       -1.62     28.79 o 
  -2   4  17       12.00       18.82     30.42 o 
  -1   4  17        1.80      -17.80     25.51 o 
   0   4  17        7.02       38.53     30.53 o 
   1   4  17       25.92       50.78     32.01 o 
                                                 
